# Supplementary material for: Unassigning bacterial species for microbiome studies
Source: mSystems. 2024 Jun 24;9(7):e00515-24. doi: 10.1128/msystems.00515-24 (PMC11264914; doi:10.1128/msystems.00515-24)
Supplement: Data S1 — Data to generate Fig. 2A and B. [file msystems.00515-24-s0001.csv]

Data needed to generate figure 2 from the https://github.com/kylebittinger/stackebrandtcurves software.
The table contains the genome IDs and the IDs for the corresponding 16S rRNA gene sequence IDs that are compared. The column pctid contains the claculated 16s rRNA similarity, and the ani, fragments aligned and fragments_total contain the ANI information from fastANI software.
query_assembly	subject_assembly	query_seqid	subject_seqid	pctid	ani	fragments_aligned	fragments_total
GCF_000012825.1	GCF_000009925.1	lcl|NC_009614.1_rrna_8	lcl|NC_006347.1_rrna_54	91.24	79.0482	200	1721
GCF_000012825.1	GCF_000011065.1	lcl|NC_009614.1_rrna_8	lcl|NC_004663.1_rrna_26	90.84	79.8595	241	1721
GCF_000012825.1	GCF_000025985.1	lcl|NC_009614.1_rrna_8	lcl|NC_003228.3_rrna_45	90.98	78.693	197	1721
GCF_000012825.1	GCF_000154125.1	lcl|NC_009614.1_rrna_8	lcl|NZ_DS264580.1_rrna_28	91.11	78.2733	223	1721
GCF_000012825.1	GCF_000154205.1	lcl|NC_009614.1_rrna_8	lcl|NZ_DS362249.1_rrna_1	92.41	83.3955	224	1721
GCF_000012825.1	GCF_000154525.1	lcl|NC_009614.1_rrna_8	lcl|NZ_DS499676.1_rrna_11	90.38	82.3276	227	1721
GCF_000012825.1	GCF_000154845.1	lcl|NC_009614.1_rrna_8	lcl|NZ_DS981495.1_rrna_44	93	78.8564	229	1721
GCF_000012825.1	GCF_000155815.1	lcl|NC_009614.1_rrna_8	lcl|NZ_DS995511.1_rrna_5	91.43	79.3996	192	1721
GCF_000012825.1	GCF_000156075.1	lcl|NC_009614.1_rrna_8	lcl|NZ_DS995539.1_rrna_5	96.93	95.3408	1299	1721
GCF_000012825.1	GCF_000157055.1	lcl|NC_009614.1_rrna_8	lcl|NZ_EQ973383.1_rrna_5	90.9	78.3946	219	1721
GCF_000012825.1	GCF_000157095.2	lcl|NC_009614.1_rrna_8	lcl|NZ_JH114334.1_rrna_13	91.11	78.4082	213	1721
GCF_000012825.1	GCF_000157915.1	lcl|NC_009614.1_rrna_8	lcl|NZ_EQ973630.1_rrna_68	90.4	78.2308	210	1721
GCF_000012825.1	GCF_000158035.1	lcl|NC_009614.1_rrna_8	lcl|NZ_EQ973490.1_rrna_30	90.97	78.0497	199	1721
GCF_000012825.1	GCF_000158335.2	lcl|NC_009614.1_rrna_8	lcl|NZ_JH114322.1_rrna_35	96.93	95.3162	1315	1721
GCF_000012825.1	GCF_000159855.2	lcl|NC_009614.1_rrna_8	lcl|NZ_JH636045.1_rrna_55	90.98	78.4861	168	1721
GCF_000012825.1	GCF_000159875.2	lcl|NC_009614.1_rrna_8	lcl|NZ_JH636029.1_rrna_4	90.72	79.2548	239	1721
GCF_000012825.1	GCF_000162155.1	lcl|NC_009614.1_rrna_8	lcl|NZ_GG705192.1_rrna_3	91.11	78.3423	217	1721
GCF_000012825.1	GCF_000162215.1	lcl|NC_009614.1_rrna_8	lcl|NZ_GG730109.1_rrna_5	92.54	78.0763	185	1721
GCF_000012825.1	GCF_000162555.1	lcl|NC_009614.1_rrna_8	lcl|NZ_GG774962.1_rrna_6	90.26	78.5571	230	1721
GCF_000012825.1	GCF_000163675.1	lcl|NC_009614.1_rrna_8	lcl|NZ_GG774827.1_rrna_16	91.31	79.1752	227	1721
GCF_000012825.1	GCF_000169015.1	lcl|NC_009614.1_rrna_8	lcl|NZ_AAVM02000001.1_rrna_57	90.98	79.0264	214	1721
GCF_000012825.1	GCF_000172175.1	lcl|NC_009614.1_rrna_8	lcl|NZ_ABJL02000008.1_rrna_22	90.71	78.3194	224	1721
GCF_000012825.1	GCF_000178195.1	lcl|NC_009614.1_rrna_8	lcl|NZ_ADKO01000087.1_rrna_24	99.93	99.1059	1320	1721
GCF_000012825.1	GCF_000178215.1	lcl|NC_009614.1_rrna_8	lcl|NZ_ADKP01000087.1_rrna_45	91.11	78.5035	216	1721
GCF_000012825.1	GCF_000178295.1	lcl|NC_009614.1_rrna_8	lcl|NZ_ADMP01000058.1_rrna_56	91.05	78.6754	211	1721
GCF_000012825.1	GCF_000185585.1	lcl|NC_009614.1_rrna_8	lcl|NZ_GL622512.1_rrna_72	92.41	78.2598	181	1721
GCF_000012825.1	GCF_000185605.1	lcl|NC_009614.1_rrna_8	lcl|NZ_GL622558.1_rrna_65	91.56	78.7899	178	1721
GCF_000012825.1	GCF_000186225.1	lcl|NC_009614.1_rrna_8	lcl|NC_014933.1_rrna_5	91.16	77.9516	178	1721
GCF_000012825.1	GCF_000195635.1	lcl|NC_009614.1_rrna_8	lcl|NZ_GL882626.1_rrna_22	91.16	77.9495	181	1721
GCF_000012825.1	GCF_000210835.1	lcl|NC_009614.1_rrna_8	lcl|NC_016776.1_rrna_44	91.11	78.9656	188	1721
GCF_000012825.1	GCF_000218325.1	lcl|NC_009614.1_rrna_8	lcl|NZ_GL945036.1_rrna_78	90.59	78.0074	217	1721
GCF_000012825.1	GCF_000218345.1	lcl|NC_009614.1_rrna_8	lcl|NZ_GL945058.1_rrna_80	91.05	78.4081	193	1721
GCF_000012825.1	GCF_000218365.1	lcl|NC_009614.1_rrna_8	lcl|NZ_GL945119.1_rrna_73	90.9	78.8636	229	1721
GCF_000012825.1	GCF_000226135.1	lcl|NC_009614.1_rrna_8	lcl|NZ_AGDG01000041.1_rrna_8	90.92	77.88	215	1721
GCF_000012825.1	GCF_000263115.1	lcl|NC_009614.1_rrna_8	lcl|NZ_JH724210.1_rrna_84	90.98	78.7368	195	1721
GCF_000012825.1	GCF_000269525.1	lcl|NC_009614.1_rrna_8	lcl|NZ_AKBY01000004.1_rrna_54	91.11	79.5607	202	1721
GCF_000012825.1	GCF_000273015.1	lcl|NC_009614.1_rrna_8	lcl|NZ_JH724086.1_rrna_24	90.9	80.6851	240	1721
GCF_000012825.1	GCF_000273035.1	lcl|NC_009614.1_rrna_8	lcl|NZ_JH724110.1_rrna_21	96.93	95.3546	1307	1721
GCF_000012825.1	GCF_000273055.1	lcl|NC_009614.1_rrna_8	lcl|NZ_JH724134.1_rrna_31	96.93	95.3591	1304	1721
GCF_000012825.1	GCF_000273075.1	lcl|NC_009614.1_rrna_8	lcl|NZ_JH724153.1_rrna_37	96.93	95.3224	1281	1721
GCF_000012825.1	GCF_000273095.1	lcl|NC_009614.1_rrna_8	lcl|NZ_JH724177.1_rrna_86	91.18	80.6911	202	1721
GCF_000012825.1	GCF_000273115.1	lcl|NC_009614.1_rrna_8	lcl|NZ_JH724183.1_rrna_74	91.18	80.7419	199	1721
GCF_000012825.1	GCF_000273155.1	lcl|NC_009614.1_rrna_8	lcl|NZ_JH724216.1_rrna_58	91.11	78.8547	193	1721
GCF_000012825.1	GCF_000273175.1	lcl|NC_009614.1_rrna_8	lcl|NZ_JH724315.1_rrna_51	91.16	78.6708	200	1721
GCF_000012825.1	GCF_000273195.1	lcl|NC_009614.1_rrna_8	lcl|NZ_JH724234.1_rrna_90	90.52	78.6329	231	1721
GCF_000012825.1	GCF_000273215.1	lcl|NC_009614.1_rrna_8	lcl|NZ_JH724248.1_rrna_95	90.78	78.5499	223	1721
GCF_000012825.1	GCF_000273235.1	lcl|NC_009614.1_rrna_8	lcl|NZ_JH724308.1_rrna_56	91.36	78.5588	208	1721
GCF_000012825.1	GCF_000273275.1	lcl|NC_009614.1_rrna_8	lcl|NZ_JH724268.1_rrna_18	92.41	79.3518	200	1721
GCF_000012825.1	GCF_000273295.1	lcl|NC_009614.1_rrna_8	lcl|NZ_JH724287.1_rrna_85	99.8	98.7308	1306	1721
GCF_000012825.1	GCF_000273315.1	lcl|NC_009614.1_rrna_8	lcl|NZ_JH724301.1_rrna_74	91.05	78.1687	220	1721
GCF_000012825.1	GCF_000273465.1	lcl|NC_009614.1_rrna_8	lcl|NZ_AKBX01000002.1_rrna_28	91.56	78.9829	179	1721
GCF_000012825.1	GCF_000273725.1	lcl|NC_009614.1_rrna_8	lcl|NZ_JH724082.1_rrna_85	90.98	79.2024	247	1721
GCF_000012825.1	GCF_000273765.1	lcl|NC_009614.1_rrna_8	lcl|NZ_JH724189.1_rrna_30	91.11	79.7589	203	1721
GCF_000012825.1	GCF_000273785.1	lcl|NC_009614.1_rrna_8	lcl|NZ_JH724260.1_rrna_17	92.41	80.5654	208	1721
GCF_000012825.1	GCF_000297695.1	lcl|NC_009614.1_rrna_8	lcl|NZ_JH815484.1_rrna_53	91.37	79.4362	173	1721
GCF_000012825.1	GCF_000297735.1	lcl|NC_009614.1_rrna_8	lcl|NZ_JH815492.1_rrna_44	91.05	78.8753	195	1721
GCF_000012825.1	GCF_000297755.1	lcl|NC_009614.1_rrna_8	lcl|NZ_JH815525.1_rrna_36	91.44	79.2855	182	1721
GCF_000012825.1	GCF_000304195.1	lcl|NC_009614.1_rrna_8	lcl|NZ_JH951902.1_rrna_39	91.31	78.6371	216	1721
GCF_000012825.1	GCF_000315485.1	lcl|NC_009614.1_rrna_8	lcl|NZ_JH992945.1_rrna_52	90.97	78.589	209	1721
GCF_000012825.1	GCF_000381365.1	lcl|NC_009614.1_rrna_8	lcl|NZ_KB905466.1_rrna_33	91.36	78.1012	194	1721
GCF_000012825.1	GCF_000382445.1	lcl|NC_009614.1_rrna_8	lcl|NZ_KB905473.1_rrna_60	93.2	82.608	631	1721
GCF_000012825.1	GCF_000382465.1	lcl|NC_009614.1_rrna_8	lcl|NZ_KB905495.1_rrna_67	91.16	77.8694	182	1721
GCF_000012825.1	GCF_000403155.2	lcl|NC_009614.1_rrna_8	lcl|NZ_KE159461.1_rrna_68	90.78	79.1773	232	1721
GCF_000012825.1	GCF_000403175.1	lcl|NC_009614.1_rrna_8	lcl|NZ_KE159482.1_rrna_20	92.34	78.6474	193	1721
GCF_000012825.1	GCF_000403195.1	lcl|NC_009614.1_rrna_8	lcl|NZ_KE159499.1_rrna_26	93.99	90.3053	1111	1721
GCF_000012825.1	GCF_000403235.1	lcl|NC_009614.1_rrna_8	lcl|NZ_KE159468.1_rrna_29	99.61	98.5895	1305	1721
GCF_000012825.1	GCF_000413395.1	lcl|NC_009614.1_rrna_8	lcl|NZ_KE340309.1_rrna_5	90.38	80.7041	210	1721
GCF_000012825.1	GCF_000463315.1	lcl|NC_009614.1_rrna_8	lcl|NZ_ATFI01000022.1_rrna_72	90.97	77.8083	199	1721
GCF_000012825.1	GCF_000499785.1	lcl|NC_009614.1_rrna_8	lcl|NZ_HG726020.1_rrna_30	90.12	77.4842	124	1721
GCF_000012825.1	GCF_000526555.1	lcl|NC_009614.1_rrna_8	lcl|NZ_JAGH01000001.1_rrna_18	91.03	78.8122	226	1721
GCF_000012825.1	GCF_000598165.1	lcl|NC_009614.1_rrna_8	lcl|NZ_JGCU01000180.1_rrna_50	91.18	78.0231	165	1721
GCF_000012825.1	GCF_000598245.1	lcl|NC_009614.1_rrna_8	lcl|NZ_JGDD01000100.1_rrna_56	90.98	78.5491	189	1721
GCF_000012825.1	GCF_000598265.1	lcl|NC_009614.1_rrna_8	lcl|NZ_JGCM01000154.1_rrna_74	91.05	78.7941	178	1721
GCF_000012825.1	GCF_000598325.1	lcl|NC_009614.1_rrna_8	lcl|NZ_JGCS01000211.1_rrna_62	91.18	78.418	170	1721
GCF_000012825.1	GCF_000598385.1	lcl|NC_009614.1_rrna_8	lcl|NZ_JGDC01000386.1_rrna_89	91.05	78.7553	185	1721
GCF_000012825.1	GCF_000598445.1	lcl|NC_009614.1_rrna_8	lcl|NZ_JGCW01000318.1_rrna_65	90.85	77.8932	165	1721
GCF_000012825.1	GCF_000598505.1	lcl|NC_009614.1_rrna_8	lcl|NZ_JGDE01000108.1_rrna_59	91.18	78.7447	184	1721
GCF_000012825.1	GCF_000598525.1	lcl|NC_009614.1_rrna_8	lcl|NZ_JGDH01000069.1_rrna_56	91.22	79.2231	178	1721
GCF_000012825.1	GCF_000598565.1	lcl|NC_009614.1_rrna_8	lcl|NZ_JGDN01000081.1_rrna_66	90.98	78.3117	185	1721
GCF_000012825.1	GCF_000598585.1	lcl|NC_009614.1_rrna_8	lcl|NZ_JGDQ01000036.1_rrna_109	91.05	78.3533	197	1721
GCF_000012825.1	GCF_000598645.1	lcl|NC_009614.1_rrna_8	lcl|NZ_JGDV01000050.1_rrna_51	91.05	78.4401	184	1721
GCF_000012825.1	GCF_000598685.2	lcl|NC_009614.1_rrna_8	lcl|NZ_JGEA01000001.1_rrna_1	91.11	79.2367	189	1721
GCF_000012825.1	GCF_000598705.1	lcl|NC_009614.1_rrna_8	lcl|NZ_JGED01000020.1_rrna_39	90.98	78.769	198	1721
GCF_000012825.1	GCF_000598725.1	lcl|NC_009614.1_rrna_8	lcl|NZ_JGEH01000048.1_rrna_71	90.98	77.9903	181	1721
GCF_000012825.1	GCF_000598745.1	lcl|NC_009614.1_rrna_8	lcl|NZ_JGEN01000057.1_rrna_60	90.98	78.0919	186	1721
GCF_000012825.1	GCF_000598785.2	lcl|NC_009614.1_rrna_8	lcl|NZ_JGEW01000031.1_rrna_55	90.98	78.9441	198	1721
GCF_000012825.1	GCF_000598805.1	lcl|NC_009614.1_rrna_8	lcl|NZ_JGDG01000463.1_rrna_62	91.11	78.435	182	1721
GCF_000012825.1	GCF_000598845.1	lcl|NC_009614.1_rrna_8	lcl|NZ_JGDP01000111.1_rrna_81	91.11	78.8481	196	1721
GCF_000012825.1	GCF_000598885.1	lcl|NC_009614.1_rrna_8	lcl|NZ_JGEC01000032.1_rrna_83	91.05	79.0943	182	1721
GCF_000012825.1	GCF_000598905.1	lcl|NC_009614.1_rrna_8	lcl|NZ_JGEF01000044.1_rrna_68	91.11	78.3422	184	1721
GCF_000012825.1	GCF_000598925.1	lcl|NC_009614.1_rrna_8	lcl|NZ_JGEG01000088.1_rrna_77	90.98	78.3292	182	1721
GCF_000012825.1	GCF_000598945.1	lcl|NC_009614.1_rrna_8	lcl|NZ_JGEI01000024.1_rrna_80	90.85	78.859	176	1721
GCF_000012825.1	GCF_000598985.1	lcl|NC_009614.1_rrna_8	lcl|NZ_JGEK01000066.1_rrna_47	90.85	78.361	191	1721
GCF_000012825.1	GCF_000599005.1	lcl|NC_009614.1_rrna_8	lcl|NZ_JGEM01000079.1_rrna_66	90.98	78.1209	183	1721
GCF_000012825.1	GCF_000599025.1	lcl|NC_009614.1_rrna_8	lcl|NZ_JGEQ01000076.1_rrna_55	90.98	81.1435	212	1721
GCF_000012825.1	GCF_000599045.1	lcl|NC_009614.1_rrna_8	lcl|NZ_JGET01000023.1_rrna_59	91.05	78.865	202	1721
GCF_000012825.1	GCF_000599065.2	lcl|NC_009614.1_rrna_8	lcl|NZ_JGEU01000037.1_rrna_59	91.18	78.2907	179	1721
GCF_000012825.1	GCF_000599085.1	lcl|NC_009614.1_rrna_8	lcl|NZ_JGDF01000117.1_rrna_59	90.92	77.9597	175	1721
GCF_000012825.1	GCF_000599125.1	lcl|NC_009614.1_rrna_8	lcl|NZ_JGDJ01000280.1_rrna_107	90.98	81.1271	208	1721
GCF_000012825.1	GCF_000599145.2	lcl|NC_009614.1_rrna_8	lcl|NZ_JGDL01000039.1_rrna_52	91.11	78.9936	181	1721
GCF_000012825.1	GCF_000599185.2	lcl|NC_009614.1_rrna_8	lcl|NZ_JGDS01000074.1_rrna_110	91.24	79.8285	211	1721
GCF_000012825.1	GCF_000599225.1	lcl|NC_009614.1_rrna_8	lcl|NZ_JGDY01000033.1_rrna_53	91.05	78.4452	198	1721
GCF_000012825.1	GCF_000599245.1	lcl|NC_009614.1_rrna_8	lcl|NZ_JGDZ01000068.1_rrna_55	91.05	78.4703	193	1721
GCF_000012825.1	GCF_000599265.1	lcl|NC_009614.1_rrna_8	lcl|NZ_JGEB01000028.1_rrna_3	91.11	79.0563	198	1721
GCF_000012825.1	GCF_000599305.1	lcl|NC_009614.1_rrna_8	lcl|NZ_JGEL01000054.1_rrna_70	90.72	78.5075	189	1721
GCF_000012825.1	GCF_000599325.1	lcl|NC_009614.1_rrna_8	lcl|NZ_JGEO01000053.1_rrna_56	90.98	78.2198	185	1721
GCF_000012825.1	GCF_000599345.1	lcl|NC_009614.1_rrna_8	lcl|NZ_JGEP01000066.1_rrna_64	90.98	81.3096	218	1721
GCF_000012825.1	GCF_000599365.1	lcl|NC_009614.1_rrna_8	lcl|NZ_JGER01000035.1_rrna_54	91.18	78.156	186	1721
GCF_000012825.1	GCF_000601035.1	lcl|NC_009614.1_rrna_8	lcl|NZ_JGVD01000065.1_rrna_54	91.05	78.8769	184	1721
GCF_000012825.1	GCF_000601055.1	lcl|NC_009614.1_rrna_8	lcl|NZ_JHEF01000052.1_rrna_82	90.85	78.4431	187	1721
GCF_000012825.1	GCF_000601075.2	lcl|NC_009614.1_rrna_8	lcl|NZ_JGVE01000107.1_rrna_59	91.05	78.5463	183	1721
GCF_000012825.1	GCF_000601095.1	lcl|NC_009614.1_rrna_8	lcl|NZ_JGVF01000081.1_rrna_95	91.11	79.0238	195	1721
GCF_000012825.1	GCF_000613805.1	lcl|NC_009614.1_rrna_8	lcl|NZ_BAJR01000054.1_rrna_9	91.51	77.8994	137	1721
GCF_000012825.1	GCF_000613825.1	lcl|NC_009614.1_rrna_8	lcl|NZ_BAJS01000049.1_rrna_5	91.88	77.3061	99	1721
GCF_000012825.1	GCF_000614125.1	lcl|NC_009614.1_rrna_8	lcl|NZ_BAKJ01000105.1_rrna_1	92.41	79.4781	198	1721
GCF_000012825.1	GCF_000614145.1	lcl|NC_009614.1_rrna_8	lcl|NZ_BAKK01000086.1_rrna_1	91.56	78.3477	156	1721
GCF_000012825.1	GCF_000614185.1	lcl|NC_009614.1_rrna_8	lcl|NZ_BAKM01000113.1_rrna_3	93.92	90.2724	1086	1721
GCF_000012825.1	GCF_000699725.1	lcl|NC_009614.1_rrna_8	lcl|NZ_JNHF01000162.1_rrna_79	90.52	80.416	234	1721
GCF_000012825.1	GCF_000699825.1	lcl|NC_009614.1_rrna_8	lcl|NZ_JNHN01000174.1_rrna_83	92.28	81.174	198	1721
GCF_000012825.1	GCF_000699865.1	lcl|NC_009614.1_rrna_8	lcl|NZ_JNHM01000010.1_rrna_23	99.67	98.8586	1258	1721
GCF_000012825.1	GCF_000699885.1	lcl|NC_009614.1_rrna_8	lcl|NZ_JNHO01000005.1_rrna_57	92.34	81.5954	219	1721
GCF_000012825.1	GCF_000710365.2	lcl|NC_009614.1_rrna_8	lcl|NZ_CP036546.1_rrna_11	91.37	80.2514	186	1721
GCF_000012825.1	GCF_000710375.2	lcl|NC_009614.1_rrna_8	lcl|NZ_CP036539.1_rrna_19	91.31	79.0947	189	1721
GCF_000012825.1	GCF_000724665.2	lcl|NC_009614.1_rrna_8	lcl|NZ_CP036542.1_rrna_35	91.24	79.204	186	1721
GCF_000012825.1	GCF_000724795.2	lcl|NC_009614.1_rrna_8	lcl|NZ_CP036550.1_rrna_5	90.78	78.9247	184	1721
GCF_000012825.1	GCF_000724805.2	lcl|NC_009614.1_rrna_8	lcl|NZ_CP036553.1_rrna_19	91.37	79.7198	187	1721
GCF_000012825.1	GCF_000724815.2	lcl|NC_009614.1_rrna_8	lcl|NZ_CP037440.1_rrna_19	91.37	79.1107	185	1721
GCF_000012825.1	GCF_000785025.1	lcl|NC_009614.1_rrna_8	lcl|NZ_JANI01000007.1_rrna_9	91.37	81.6964	205	1721
GCF_000012825.1	GCF_000939155.1	lcl|NC_009614.1_rrna_8	lcl|NZ_CELS01000805.1_rrna_62	92.41	80.6027	175	1721
GCF_000012825.1	GCF_000940235.1	lcl|NC_009614.1_rrna_8	lcl|NZ_CDQQ01001406.1_rrna_61	90.12	77.1072	143	1721
GCF_000012825.1	GCF_000944095.1	lcl|NC_009614.1_rrna_8	lcl|NZ_CDQM01000911.1_rrna_63	90.98	77.9703	126	1721
GCF_000012825.1	GCF_000944395.1	lcl|NC_009614.1_rrna_8	lcl|NZ_CDPR01001381.1_rrna_70	91.31	77.9473	161	1721
GCF_000012825.1	GCF_000965785.1	lcl|NC_009614.1_rrna_8	lcl|NZ_CP011073.1_rrna_41	91.05	79.0061	202	1721
GCF_000012825.1	GCF_001049535.1	lcl|NC_009614.1_rrna_8	lcl|NZ_CVOY01000011.1_rrna_19	90.72	78.2745	213	1721
GCF_000012825.1	GCF_001054865.1	lcl|NC_009614.1_rrna_8	lcl|NZ_JVLR01000136.1_rrna_43	91.11	79.6185	178	1721
GCF_000012825.1	GCF_001054895.1	lcl|NC_009614.1_rrna_8	lcl|NZ_JVLP01000110.1_rrna_20	91.11	79.5229	176	1721
GCF_000012825.1	GCF_001056335.1	lcl|NC_009614.1_rrna_8	lcl|NZ_JVLQ01000051.1_rrna_10	91.11	79.5425	181	1721
GCF_000012825.1	GCF_001185845.1	lcl|NC_009614.1_rrna_8	lcl|NZ_KQ236955.1_rrna_26	91.11	78.5715	224	1721
GCF_000012825.1	GCF_001286525.1	lcl|NC_009614.1_rrna_8	lcl|NZ_LN877293.1_rrna_45	91.11	78.6551	182	1721
GCF_000012825.1	GCF_001314975.1	lcl|NC_009614.1_rrna_8	lcl|NZ_CP012937.1_rrna_83	91.11	78.4626	223	1721
GCF_000012825.1	GCF_001314995.1	lcl|NC_009614.1_rrna_8	lcl|NZ_CP012938.1_rrna_52	91.11	78.3819	228	1721
GCF_000012825.1	GCF_001315745.1	lcl|NC_009614.1_rrna_8	lcl|NZ_BBIH01000098.1_rrna_67	90.4	78.1669	207	1721
GCF_000012825.1	GCF_001315765.1	lcl|NC_009614.1_rrna_8	lcl|NZ_BBII01000104.1_rrna_68	90.4	78.1388	204	1721
GCF_000012825.1	GCF_001315785.1	lcl|NC_009614.1_rrna_8	lcl|NZ_BBIJ01000104.1_rrna_70	90.4	78.0589	211	1721
GCF_000012825.1	GCF_001318345.1	lcl|NC_009614.1_rrna_8	lcl|NZ_CP012801.1_rrna_21	91.1	78.1247	203	1721
GCF_000012825.1	GCF_001373135.1	lcl|NC_009614.1_rrna_8	lcl|NZ_CDQO01001406.1_rrna_62	90.78	77.9973	145	1721
GCF_000012825.1	GCF_001403955.1	lcl|NC_009614.1_rrna_8	lcl|NZ_CELP01000805.1_rrna_62	92.41	80.674	173	1721
GCF_000012825.1	GCF_001404375.1	lcl|NC_009614.1_rrna_8	lcl|NZ_CYZI01000001.1_rrna_6	99.87	98.9652	1380	1721
GCF_000012825.1	GCF_001404475.1	lcl|NC_009614.1_rrna_8	lcl|NZ_CYZH01000023.1_rrna_54	90.85	78.655	190	1721
GCF_000012825.1	GCF_001405155.1	lcl|NC_009614.1_rrna_8	lcl|NZ_CZAN01000096.1_rrna_72	99.87	98.9236	1245	1721
GCF_000012825.1	GCF_001405255.1	lcl|NC_009614.1_rrna_8	lcl|NZ_CYYB01000007.1_rrna_49	90.52	78.1441	212	1721
GCF_000012825.1	GCF_001405475.1	lcl|NC_009614.1_rrna_8	lcl|NZ_CYZF01000001.1_rrna_8	92.47	80.7934	214	1721
GCF_000012825.1	GCF_001405515.1	lcl|NC_009614.1_rrna_8	lcl|NZ_CZBL01000006.1_rrna_30	90.92	78.8527	200	1721
GCF_000012825.1	GCF_001405595.1	lcl|NC_009614.1_rrna_8	lcl|NZ_CZAO01000004.1_rrna_14	92.41	78.2434	188	1721
GCF_000012825.1	GCF_001405695.1	lcl|NC_009614.1_rrna_8	lcl|NZ_CYXS01000013.1_rrna_62	91.23	78.2449	198	1721
GCF_000012825.1	GCF_001405895.1	lcl|NC_009614.1_rrna_8	lcl|NZ_CZAP01000045.1_rrna_69	90.72	78.5225	213	1721
GCF_000012825.1	GCF_001405955.1	lcl|NC_009614.1_rrna_8	lcl|NZ_CZAI01000019.1_rrna_77	90.98	78.8199	214	1721
GCF_000012825.1	GCF_001406075.1	lcl|NC_009614.1_rrna_8	lcl|NZ_CZBI01000005.1_rrna_47	91.05	78.3991	203	1721
GCF_000012825.1	GCF_001406095.1	lcl|NC_009614.1_rrna_8	lcl|NZ_CYYO01000004.1_rrna_34	92.41	80.5049	203	1721
GCF_000012825.1	GCF_001406135.1	lcl|NC_009614.1_rrna_8	lcl|NZ_CZAF01000001.1_rrna_11	92.47	79.494	199	1721
GCF_000012825.1	GCF_001406315.1	lcl|NC_009614.1_rrna_8	lcl|NZ_CZBK01000002.1_rrna_13	99.87	99.0904	1395	1721
GCF_000012825.1	GCF_001406635.1	lcl|NC_009614.1_rrna_8	lcl|NZ_CZAD01000019.1_rrna_49	92.47	78.2392	180	1721
GCF_000012825.1	GCF_001406715.1	lcl|NC_009614.1_rrna_8	lcl|NZ_CZBF01000007.1_rrna_60	91.3	78.2593	184	1721
GCF_000012825.1	GCF_001578555.1	lcl|NC_009614.1_rrna_8	lcl|NZ_KQ968316.1_rrna_8	92.34	78.1873	179	1721
GCF_000012825.1	GCF_001578565.1	lcl|NC_009614.1_rrna_8	lcl|NZ_KQ968231.1_rrna_22	90.72	78.0378	208	1721
GCF_000012825.1	GCF_001578635.1	lcl|NC_009614.1_rrna_8	lcl|NZ_KQ968670.1_rrna_6	91.16	78.3682	204	1721
GCF_000012825.1	GCF_001640865.1	lcl|NC_009614.1_rrna_8	lcl|NZ_CP011531.1_rrna_8	96.93	95.2107	1293	1721
GCF_000012825.1	GCF_001682215.1	lcl|NC_009614.1_rrna_8	lcl|NZ_CP012706.1_rrna_37	91.05	78.4285	176	1721
GCF_000012825.1	GCF_001688725.2	lcl|NC_009614.1_rrna_8	lcl|NZ_CP015401.2_rrna_66	91.96	79.0544	214	1721
GCF_000012825.1	GCF_001693695.1	lcl|NC_009614.1_rrna_8	lcl|NZ_KV751174.1_rrna_25	91.5	78.6471	182	1721
GCF_000012825.1	GCF_001695355.1	lcl|NC_009614.1_rrna_8	lcl|NZ_LGTH01000001.1_rrna_11	91.5	78.592	180	1721
GCF_000012825.1	GCF_001699855.1	lcl|NC_009614.1_rrna_8	lcl|NZ_LIDT01000043.1_rrna_61	91.05	78.0485	179	1721
GCF_000012825.1	GCF_001699865.1	lcl|NC_009614.1_rrna_8	lcl|NZ_LIDV01000075.1_rrna_28	91.05	78.2747	190	1721
GCF_000012825.1	GCF_001699875.1	lcl|NC_009614.1_rrna_8	lcl|NZ_LIDU01000040.1_rrna_41	90.85	77.7744	171	1721
GCF_000012825.1	GCF_001699885.1	lcl|NC_009614.1_rrna_8	lcl|NZ_LIDS01000138.1_rrna_55	91.05	78.6925	185	1721
GCF_000012825.1	GCF_001811695.1	lcl|NC_009614.1_rrna_8	lcl|NZ_KV806060.1_rrna_4	91.11	78.612	229	1721
GCF_000012825.1	GCF_001815255.1	lcl|NC_009614.1_rrna_8	lcl|NZ_KV820037.1_rrna_46	90.39	79.7876	236	1721
GCF_000012825.1	GCF_001816225.2	lcl|NC_009614.1_rrna_8	lcl|NZ_MKXL02000027.1_rrna_25	91.05	80.8341	207	1721
GCF_000012825.1	GCF_001816245.2	lcl|NC_009614.1_rrna_8	lcl|NZ_MKXM02000017.1_rrna_25	90.72	78.0373	212	1721
GCF_000012825.1	GCF_001997325.1	lcl|NC_009614.1_rrna_8	lcl|NZ_MTGH01000017.1_rrna_14	90.98	77.9883	189	1721
GCF_000012825.1	GCF_002160605.1	lcl|NC_009614.1_rrna_8	lcl|NZ_NFKX01000012.1_rrna_21	96.93	95.2412	1265	1721
GCF_000012825.1	GCF_002161115.1	lcl|NC_009614.1_rrna_8	lcl|NZ_NFLW01000080.1_rrna_76	91.05	77.7442	211	1721
GCF_000012825.1	GCF_002161715.1	lcl|NC_009614.1_rrna_8	lcl|NZ_NFIK01000065.1_rrna_68	96.93	95.567	1303	1721
GCF_000012825.1	GCF_002221665.1	lcl|NC_009614.1_rrna_8	lcl|NZ_NHMU01000001.1_rrna_29	91.9	78.9545	204	1721
GCF_000012825.1	GCF_002222615.2	lcl|NC_009614.1_rrna_8	lcl|NZ_CP022412.2_rrna_8	90.98	79.3051	214	1721
GCF_000012825.1	GCF_002632415.1	lcl|NC_009614.1_rrna_8	lcl|NZ_NQMG01000105.1_rrna_10	90.45	77.8072	217	1721
GCF_000012825.1	GCF_002810995.1	lcl|NC_009614.1_rrna_8	lcl|NZ_PDCU01000021.1_rrna_67	90.98	78.0166	183	1721
GCF_000012825.1	GCF_002849695.1	lcl|NC_009614.1_rrna_8	lcl|NZ_CP018937.1_rrna_35	91.44	78.526	179	1721
GCF_000012825.1	GCF_002959625.1	lcl|NC_009614.1_rrna_8	lcl|NZ_PUEN01000007.1_rrna_53	100	99.9945	1710	1721
GCF_000012825.1	GCF_002959635.1	lcl|NC_009614.1_rrna_8	lcl|NZ_PUEP01000005.1_rrna_94	91.11	78.4612	229	1721
GCF_000012825.1	GCF_002959695.1	lcl|NC_009614.1_rrna_8	lcl|NZ_PUEO01000014.1_rrna_62	91.16	80.4187	243	1721
GCF_000012825.1	GCF_002959715.1	lcl|NC_009614.1_rrna_8	lcl|NZ_PUEQ01000003.1_rrna_77	90.98	79.2323	215	1721
GCF_000012825.1	GCF_002998435.1	lcl|NC_009614.1_rrna_8	lcl|NZ_CP027231.1_rrna_22	91.24	78.8003	113	1721
GCF_000012825.1	GCF_002998535.1	lcl|NC_009614.1_rrna_8	lcl|NZ_CP027234.1_rrna_1	91.56	78.0382	136	1721
GCF_000012825.1	GCF_003121505.1	lcl|NC_009614.1_rrna_8	lcl|NZ_QAJH01000094.1_rrna_21	91.18	77.5627	196	1721
GCF_000012825.1	GCF_003363115.1	lcl|NC_009614.1_rrna_8	lcl|NZ_QRBX01000044.1_rrna_47	91.24	78.8419	187	1721
GCF_000012825.1	GCF_003363235.1	lcl|NC_009614.1_rrna_8	lcl|NZ_QRBY01000074.1_rrna_88	90.39	78.3652	232	1721
GCF_000012825.1	GCF_003363675.2	lcl|NC_009614.1_rrna_8	lcl|NZ_CP041379.1_rrna_8	90.9	78.3021	219	1721
GCF_000012825.1	GCF_003434395.1	lcl|NC_009614.1_rrna_8	lcl|NZ_QTLF01000064.1_rrna_56	90.72	78.7858	205	1721
GCF_000012825.1	GCF_003435205.1	lcl|NC_009614.1_rrna_8	lcl|NZ_QVLZ01000026.1_rrna_32	90.39	78.0568	224	1721
GCF_000012825.1	GCF_003435255.1	lcl|NC_009614.1_rrna_8	lcl|NZ_QVMA01000157.1_rrna_27	90.33	77.8614	220	1721
GCF_000012825.1	GCF_003436085.1	lcl|NC_009614.1_rrna_8	lcl|NZ_QSOM01000012.1_rrna_11	91.11	77.8614	210	1721
GCF_000012825.1	GCF_003436175.1	lcl|NC_009614.1_rrna_8	lcl|NZ_QSOY01000001.1_rrna_4	99.87	98.7575	1350	1721
GCF_000012825.1	GCF_003436255.1	lcl|NC_009614.1_rrna_8	lcl|NZ_QSOO01000038.1_rrna_37	92.54	78.6819	197	1721
GCF_000012825.1	GCF_003436285.1	lcl|NC_009614.1_rrna_8	lcl|NZ_QSOR01000009.1_rrna_65	91.11	78.1526	181	1721
GCF_000012825.1	GCF_003436375.1	lcl|NC_009614.1_rrna_8	lcl|NZ_QSPF01000074.1_rrna_55	90.71	78.0079	211	1721
GCF_000012825.1	GCF_003436475.1	lcl|NC_009614.1_rrna_8	lcl|NZ_QSPV01000010.1_rrna_18	92.47	79.4584	198	1721
GCF_000012825.1	GCF_003436605.1	lcl|NC_009614.1_rrna_8	lcl|NZ_QSQC01000049.1_rrna_55	99.87	99.0743	1336	1721
GCF_000012825.1	GCF_003436685.1	lcl|NC_009614.1_rrna_8	lcl|NZ_QSQI01000001.1_rrna_1	90.77	77.5448	217	1721
GCF_000012825.1	GCF_003436855.1	lcl|NC_009614.1_rrna_8	lcl|NZ_QSQV01000020.1_rrna_31	100	99.1603	1320	1721
GCF_000012825.1	GCF_003436935.1	lcl|NC_009614.1_rrna_8	lcl|NZ_QSRG01000017.1_rrna_26	90.85	79.0702	181	1721
GCF_000012825.1	GCF_003437005.1	lcl|NC_009614.1_rrna_8	lcl|NZ_QSRK01000026.1_rrna_27	92.41	79.5639	184	1721
GCF_000012825.1	GCF_003437205.1	lcl|NC_009614.1_rrna_8	lcl|NZ_QSRU01000023.1_rrna_45	92.41	78.3082	186	1721
GCF_000012825.1	GCF_003437415.1	lcl|NC_009614.1_rrna_8	lcl|NZ_QSPP01000092.1_rrna_61	99.61	98.8072	1263	1721
GCF_000012825.1	GCF_003437535.1	lcl|NC_009614.1_rrna_8	lcl|NZ_QSQT01000022.1_rrna_24	90.12	78.2176	226	1721
GCF_000012825.1	GCF_003437545.1	lcl|NC_009614.1_rrna_8	lcl|NZ_QSQU01000026.1_rrna_31	91.05	78.4452	235	1721
GCF_000012825.1	GCF_003437605.1	lcl|NC_009614.1_rrna_8	lcl|NZ_QSRB01000037.1_rrna_56	92.47	77.8758	177	1721
GCF_000012825.1	GCF_003437815.1	lcl|NC_009614.1_rrna_8	lcl|NZ_QSSJ01000002.1_rrna_23	91.11	78.3327	177	1721
GCF_000012825.1	GCF_003437875.1	lcl|NC_009614.1_rrna_8	lcl|NZ_QSSN01000001.1_rrna_6	99.67	98.66	1264	1721
GCF_000012825.1	GCF_003438145.1	lcl|NC_009614.1_rrna_8	lcl|NZ_QSTH01000013.1_rrna_24	92.47	78.0912	184	1721
GCF_000012825.1	GCF_003438205.1	lcl|NC_009614.1_rrna_8	lcl|NZ_QSTL01000020.1_rrna_39	92.47	78.7119	191	1721
GCF_000012825.1	GCF_003438235.1	lcl|NC_009614.1_rrna_8	lcl|NZ_QSTN01000002.1_rrna_24	99.8	98.8233	1298	1721
GCF_000012825.1	GCF_003438305.1	lcl|NC_009614.1_rrna_8	lcl|NZ_QSTW01000020.1_rrna_50	90.58	78.5724	221	1721
GCF_000012825.1	GCF_003438425.1	lcl|NC_009614.1_rrna_8	lcl|NZ_QSUJ01000084.1_rrna_60	90.92	78.574700000000007	206	1721
GCF_000012825.1	GCF_003438445.1	lcl|NC_009614.1_rrna_8	lcl|NZ_QSUL01000040.1_rrna_48	91.04	77.6087	189	1721
GCF_000012825.1	GCF_003438465.1	lcl|NC_009614.1_rrna_8	lcl|NZ_QSUM01000010.1_rrna_12	92.41	78.0944	193	1721
GCF_000012825.1	GCF_003438545.1	lcl|NC_009614.1_rrna_8	lcl|NZ_QSSP01000023.1_rrna_40	90.64	79.9266	185	1721
GCF_000012825.1	GCF_003438615.1	lcl|NC_009614.1_rrna_8	lcl|NZ_QSTC01000004.1_rrna_36	90.18	78.2217	178	1721
GCF_000012825.1	GCF_003438645.1	lcl|NC_009614.1_rrna_8	lcl|NZ_QSTG01000008.1_rrna_85	99.74	98.7237	1295	1721
GCF_000012825.1	GCF_003438665.1	lcl|NC_009614.1_rrna_8	lcl|NZ_QSTJ01000003.1_rrna_47	92.41	77.4075	168	1721
GCF_000012825.1	GCF_003438705.1	lcl|NC_009614.1_rrna_8	lcl|NZ_QSTO01000002.1_rrna_24	99.8	98.8157	1296	1721
GCF_000012825.1	GCF_003438765.1	lcl|NC_009614.1_rrna_8	lcl|NZ_QSTU01000038.1_rrna_30	99.74	98.7343	1274	1721
GCF_000012825.1	GCF_003438775.1	lcl|NC_009614.1_rrna_8	lcl|NZ_QSTV01000006.1_rrna_58	90.98	78.1135	184	1721
GCF_000012825.1	GCF_003438835.1	lcl|NC_009614.1_rrna_8	lcl|NZ_QSUA01000040.1_rrna_34	99.74	98.7629	1273	1721
GCF_000012825.1	GCF_003438895.1	lcl|NC_009614.1_rrna_8	lcl|NZ_QSUD01000006.1_rrna_57	90.98	78.0295	184	1721
GCF_000012825.1	GCF_003438985.1	lcl|NC_009614.1_rrna_8	lcl|NZ_QSUO01000010.1_rrna_12	92.41	78.1284	195	1721
GCF_000012825.1	GCF_003438995.1	lcl|NC_009614.1_rrna_8	lcl|NZ_QSUN01000002.1_rrna_24	91.31	77.5937	174	1721
GCF_000012825.1	GCF_003439055.1	lcl|NC_009614.1_rrna_8	lcl|NZ_QSUR01000005.1_rrna_51	90.31	78.2461	213	1721
GCF_000012825.1	GCF_003439065.1	lcl|NC_009614.1_rrna_8	lcl|NZ_QSUS01000002.1_rrna_48	91.37	78.9032	164	1721
GCF_000012825.1	GCF_003439225.1	lcl|NC_009614.1_rrna_8	lcl|NZ_QSVA01000001.1_rrna_1	91.56	79.8366	205	1721
GCF_000012825.1	GCF_003439275.1	lcl|NC_009614.1_rrna_8	lcl|NZ_QSVC01000019.1_rrna_30	100	98.9573	1310	1721
GCF_000012825.1	GCF_003439285.1	lcl|NC_009614.1_rrna_8	lcl|NZ_QSVD01000026.1_rrna_39	90.98	77.9707	174	1721
GCF_000012825.1	GCF_003439395.1	lcl|NC_009614.1_rrna_8	lcl|NZ_QSVL01000068.1_rrna_71	91.18	77.6034	212	1721
GCF_000012825.1	GCF_003439505.1	lcl|NC_009614.1_rrna_8	lcl|NZ_QSVT01000017.1_rrna_29	90.98	78.1757	175	1721
GCF_000012825.1	GCF_003439595.1	lcl|NC_009614.1_rrna_8	lcl|NZ_QSVY01000024.1_rrna_31	100	99.0346	1340	1721
GCF_000012825.1	GCF_003439605.1	lcl|NC_009614.1_rrna_8	lcl|NZ_QSWA01000025.1_rrna_33	100	99.0148	1330	1721
GCF_000012825.1	GCF_003439635.1	lcl|NC_009614.1_rrna_8	lcl|NZ_QSWB01000020.1_rrna_27	91.11	79.1013	184	1721
GCF_000012825.1	GCF_003439675.1	lcl|NC_009614.1_rrna_8	lcl|NZ_QSWE01000020.1_rrna_28	91.11	79.0338	187	1721
GCF_000012825.1	GCF_003439685.1	lcl|NC_009614.1_rrna_8	lcl|NZ_QSUW01000001.1_rrna_10	92.47	78.0246	178	1721
GCF_000012825.1	GCF_003439865.1	lcl|NC_009614.1_rrna_8	lcl|NZ_QSWC01000016.1_rrna_20	90.39	78.0245	218	1721
GCF_000012825.1	GCF_003457665.1	lcl|NC_009614.1_rrna_8	lcl|NZ_QRSV01000001.1_rrna_5	90.97	77.6648	195	1721
GCF_000012825.1	GCF_003457695.1	lcl|NC_009614.1_rrna_8	lcl|NZ_QRSW01000033.1_rrna_41	99.87	79.4665	5	1721
GCF_000012825.1	GCF_003457705.1	lcl|NC_009614.1_rrna_8	lcl|NZ_QRSX01000004.1_rrna_42	99.87	98.6536	1310	1721
GCF_000012825.1	GCF_003457755.1	lcl|NC_009614.1_rrna_8	lcl|NZ_QRSZ01000021.1_rrna_24	99.67	98.7917	1312	1721
GCF_000012825.1	GCF_003457815.1	lcl|NC_009614.1_rrna_8	lcl|NZ_QRTE01000010.1_rrna_7	91.11	78.7662	211	1721
GCF_000012825.1	GCF_003457925.1	lcl|NC_009614.1_rrna_8	lcl|NZ_QRTH01000001.1_rrna_1	91.56	81.7378	247	1721
GCF_000012825.1	GCF_003458145.1	lcl|NC_009614.1_rrna_8	lcl|NZ_QRTN01000002.1_rrna_20	96.93	95.4051	1286	1721
GCF_000012825.1	GCF_003458155.1	lcl|NC_009614.1_rrna_8	lcl|NZ_QRTK01000005.1_rrna_57	90.31	78.3618	212	1721
GCF_000012825.1	GCF_003458215.1	lcl|NC_009614.1_rrna_8	lcl|NZ_QRTQ01000019.1_rrna_38	91.05	78.7848	186	1721
GCF_000012825.1	GCF_003458275.1	lcl|NC_009614.1_rrna_8	lcl|NZ_QRTW01000013.1_rrna_7	90.31	78.7435	169	1721
GCF_000012825.1	GCF_003458305.1	lcl|NC_009614.1_rrna_8	lcl|NZ_QRTX01000065.1_rrna_76	90.13	77.7882	215	1721
GCF_000012825.1	GCF_003458365.1	lcl|NC_009614.1_rrna_8	lcl|NZ_QRUB01000010.1_rrna_12	90.51	78.5469	194	1721
GCF_000012825.1	GCF_003458385.1	lcl|NC_009614.1_rrna_8	lcl|NZ_QRUD01000002.1_rrna_27	99.61	98.6453	1293	1721
GCF_000012825.1	GCF_003458395.1	lcl|NC_009614.1_rrna_8	lcl|NZ_QRUE01000018.1_rrna_20	90.51	78.7291	188	1721
GCF_000012825.1	GCF_003458565.1	lcl|NC_009614.1_rrna_8	lcl|NZ_QRUU01000031.1_rrna_47	92.93	78.2191	220	1721
GCF_000012825.1	GCF_003458585.1	lcl|NC_009614.1_rrna_8	lcl|NZ_QRUV01000037.1_rrna_43	90.59	78.1362	204	1721
GCF_000012825.1	GCF_003458595.1	lcl|NC_009614.1_rrna_8	lcl|NZ_QRUY01000011.1_rrna_14	90.12	78.3428	217	1721
GCF_000012825.1	GCF_003458955.1	lcl|NC_009614.1_rrna_8	lcl|NZ_QRTT01000014.1_rrna_33	90.92	77.8857	178	1721
GCF_000012825.1	GCF_003459065.1	lcl|NC_009614.1_rrna_8	lcl|NZ_QRUO01000003.1_rrna_45	90.98	78.713	201	1721
GCF_000012825.1	GCF_003459105.1	lcl|NC_009614.1_rrna_8	lcl|NZ_QRUQ01000005.1_rrna_57	90.33	78.8572	229	1721
GCF_000012825.1	GCF_003459155.1	lcl|NC_009614.1_rrna_8	lcl|NZ_QRUT01000030.1_rrna_28	90.12	78.4184	220	1721
GCF_000012825.1	GCF_003459325.1	lcl|NC_009614.1_rrna_8	lcl|NZ_QRVP01000049.1_rrna_55	92.47	78.0048	188	1721
GCF_000012825.1	GCF_003459365.1	lcl|NC_009614.1_rrna_8	lcl|NZ_QRVR01000021.1_rrna_31	100	98.8848	1289	1721
GCF_000012825.1	GCF_003459465.1	lcl|NC_009614.1_rrna_8	lcl|NZ_QRVJ01000006.1_rrna_61	90.9	78.211	211	1721
GCF_000012825.1	GCF_003459535.1	lcl|NC_009614.1_rrna_8	lcl|NZ_QRWE01000032.1_rrna_40	99.48	98.9762	1308	1721
GCF_000012825.1	GCF_003459585.1	lcl|NC_009614.1_rrna_8	lcl|NZ_QRWJ01000046.1_rrna_52	91.56	79.8735	219	1721
GCF_000012825.1	GCF_003459625.1	lcl|NC_009614.1_rrna_8	lcl|NZ_QRWL01000020.1_rrna_44	92.47	78.3252	187	1721
GCF_000012825.1	GCF_003459715.1	lcl|NC_009614.1_rrna_8	lcl|NZ_QRWR01000006.1_rrna_67	99.61	98.6775	1245	1721
GCF_000012825.1	GCF_003459765.1	lcl|NC_009614.1_rrna_8	lcl|NZ_QRWT01000063.1_rrna_65	90.9	77.9492	206	1721
GCF_000012825.1	GCF_003460035.1	lcl|NC_009614.1_rrna_8	lcl|NZ_QRXS01000002.1_rrna_22	90.97	77.5257	205	1721
GCF_000012825.1	GCF_003460085.1	lcl|NC_009614.1_rrna_8	lcl|NZ_QRXV01000045.1_rrna_56	92.41	80.0011	204	1721
GCF_000012825.1	GCF_003460125.1	lcl|NC_009614.1_rrna_8	lcl|NZ_QRWC01000003.1_rrna_47	99.8	98.9396	1330	1721
GCF_000012825.1	GCF_003460185.1	lcl|NC_009614.1_rrna_8	lcl|NZ_QRWN01000029.1_rrna_28	90.51	80.0577	201	1721
GCF_000012825.1	GCF_003460305.1	lcl|NC_009614.1_rrna_8	lcl|NZ_QRXI01000001.1_rrna_11	99.61	98.4961	1287	1721
GCF_000012825.1	GCF_003460345.1	lcl|NC_009614.1_rrna_8	lcl|NZ_QRXL01000005.1_rrna_46	91.56	79.5488	186	1721
GCF_000012825.1	GCF_003462745.1	lcl|NC_009614.1_rrna_8	lcl|NZ_QRXZ01000030.1_rrna_38	90.51	79.1506	172	1721
GCF_000012825.1	GCF_003462865.1	lcl|NC_009614.1_rrna_8	lcl|NZ_QRYD01000031.1_rrna_27	99.54	98.6494	1314	1721
GCF_000012825.1	GCF_003463015.1	lcl|NC_009614.1_rrna_8	lcl|NZ_QSCJ01000034.1_rrna_32	90.77	77.782	201	1721
GCF_000012825.1	GCF_003463115.1	lcl|NC_009614.1_rrna_8	lcl|NZ_QSCQ01000073.1_rrna_68	90.98	79.9468	220	1721
GCF_000012825.1	GCF_003463205.1	lcl|NC_009614.1_rrna_8	lcl|NZ_QSCU01000054.1_rrna_58	90.25	78.5829	215	1721
GCF_000012825.1	GCF_003463315.1	lcl|NC_009614.1_rrna_8	lcl|NZ_QSCC01000022.1_rrna_37	92.41	78.3105	178	1721
GCF_000012825.1	GCF_003463345.1	lcl|NC_009614.1_rrna_8	lcl|NZ_QSCE01000015.1_rrna_24	96.93	95.2871	1292	1721
GCF_000012825.1	GCF_003463365.1	lcl|NC_009614.1_rrna_8	lcl|NZ_QSCF01000100.1_rrna_6	91.1	78.341	217	1721
GCF_000012825.1	GCF_003463495.1	lcl|NC_009614.1_rrna_8	lcl|NZ_QSDC01000028.1_rrna_31	90.2	78.1085	214	1721
GCF_000012825.1	GCF_003463545.1	lcl|NC_009614.1_rrna_8	lcl|NZ_QSDG01000002.1_rrna_34	91.31	79.246	172	1721
GCF_000012825.1	GCF_003464205.1	lcl|NC_009614.1_rrna_8	lcl|NZ_QRYF01000008.1_rrna_71	99.61	98.6433	1302	1721
GCF_000012825.1	GCF_003464405.1	lcl|NC_009614.1_rrna_8	lcl|NZ_QRYT01000009.1_rrna_72	99.8	98.5073	1364	1721
GCF_000012825.1	GCF_003464445.1	lcl|NC_009614.1_rrna_8	lcl|NZ_QRYV01000013.1_rrna_12	91.05	78.0369	218	1721
GCF_000012825.1	GCF_003464525.1	lcl|NC_009614.1_rrna_8	lcl|NZ_QRZC01000033.1_rrna_46	92.41	79.6703	217	1721
GCF_000012825.1	GCF_003464595.1	lcl|NC_009614.1_rrna_8	lcl|NZ_QRZF01000003.1_rrna_28	91.16	77.358	208	1721
GCF_000012825.1	GCF_003464635.1	lcl|NC_009614.1_rrna_8	lcl|NZ_QRZH01000021.1_rrna_31	91.37	78.4758	170	1721
GCF_000012825.1	GCF_003464695.1	lcl|NC_009614.1_rrna_8	lcl|NZ_QRZK01000041.1_rrna_49	90.72	77.7617	209	1721
GCF_000012825.1	GCF_003464725.1	lcl|NC_009614.1_rrna_8	lcl|NZ_QRZL01000004.1_rrna_57	96.87	95.8499	1343	1721
GCF_000012825.1	GCF_003464785.1	lcl|NC_009614.1_rrna_8	lcl|NZ_QRZP01000008.1_rrna_70	92.41	79.6049	219	1721
GCF_000012825.1	GCF_003464965.1	lcl|NC_009614.1_rrna_8	lcl|NZ_QSAF01000008.1_rrna_60	90.64	79.1873	178	1721
GCF_000012825.1	GCF_003465015.1	lcl|NC_009614.1_rrna_8	lcl|NZ_QSAI01000024.1_rrna_22	99.93	98.8773	1329	1721
GCF_000012825.1	GCF_003465265.1	lcl|NC_009614.1_rrna_8	lcl|NZ_QRZO01000009.1_rrna_73	91.37	78.4056	169	1721
GCF_000012825.1	GCF_003465275.1	lcl|NC_009614.1_rrna_8	lcl|NZ_QRZQ01000033.1_rrna_46	90.59	77.9324	218	1721
GCF_000012825.1	GCF_003465305.1	lcl|NC_009614.1_rrna_8	lcl|NZ_QRZS01000002.1_rrna_29	100	98.7203	1333	1721
GCF_000012825.1	GCF_003465625.1	lcl|NC_009614.1_rrna_8	lcl|NZ_QSBD01000002.1_rrna_30	90.45	78.582	169	1721
GCF_000012825.1	GCF_003465695.1	lcl|NC_009614.1_rrna_8	lcl|NZ_QSBJ01000006.1_rrna_60	99.61	98.7508	1296	1721
GCF_000012825.1	GCF_003465715.1	lcl|NC_009614.1_rrna_8	lcl|NZ_QSBL01000012.1_rrna_9	90.46	78.2872	225	1721
GCF_000012825.1	GCF_003465765.1	lcl|NC_009614.1_rrna_8	lcl|NZ_QSBO01000016.1_rrna_18	99.48	98.9624	1325	1721
GCF_000012825.1	GCF_003465985.1	lcl|NC_009614.1_rrna_8	lcl|NZ_QSBI01000012.1_rrna_9	90.46	78.2632	227	1721
GCF_000012825.1	GCF_003466025.1	lcl|NC_009614.1_rrna_8	lcl|NZ_QSBR01000026.1_rrna_34	90.58	78.6113	206	1721
GCF_000012825.1	GCF_003466245.1	lcl|NC_009614.1_rrna_8	lcl|NZ_QSOF01000049.1_rrna_45	92.41	78.6323	189	1721
GCF_000012825.1	GCF_003466305.1	lcl|NC_009614.1_rrna_8	lcl|NZ_QSOU01000002.1_rrna_27	90.52	78.1023	224	1721
GCF_000012825.1	GCF_003466325.1	lcl|NC_009614.1_rrna_8	lcl|NZ_QSOX01000004.1_rrna_63	92.54	79.7837	191	1721
GCF_000012825.1	GCF_003466465.1	lcl|NC_009614.1_rrna_8	lcl|NZ_QSPO01000003.1_rrna_56	96.93	95.461	1300	1721
GCF_000012825.1	GCF_003466785.1	lcl|NC_009614.1_rrna_8	lcl|NZ_QSEZ01000005.1_rrna_56	99.61	98.6489	1298	1721
GCF_000012825.1	GCF_003466885.1	lcl|NC_009614.1_rrna_8	lcl|NZ_QSFH01000048.1_rrna_56	92.54	77.8237	178	1721
GCF_000012825.1	GCF_003466905.1	lcl|NC_009614.1_rrna_8	lcl|NZ_QSFI01000022.1_rrna_27	90.18	78.1978	224	1721
GCF_000012825.1	GCF_003466945.1	lcl|NC_009614.1_rrna_8	lcl|NZ_QSFK01000054.1_rrna_53	99.87	99.1098	1333	1721
GCF_000012825.1	GCF_003467005.1	lcl|NC_009614.1_rrna_8	lcl|NZ_QSFN01000007.1_rrna_40	91.16	77.3826	212	1721
GCF_000012825.1	GCF_003467165.1	lcl|NC_009614.1_rrna_8	lcl|NZ_QSFG01000004.1_rrna_66	90.18	78.2369	223	1721
GCF_000012825.1	GCF_003467215.1	lcl|NC_009614.1_rrna_8	lcl|NZ_QSFT01000006.1_rrna_91	90.4	78.1376	215	1721
GCF_000012825.1	GCF_003467285.1	lcl|NC_009614.1_rrna_8	lcl|NZ_QSGA01000004.1_rrna_43	91.36	79.087	192	1721
GCF_000012825.1	GCF_003467365.1	lcl|NC_009614.1_rrna_8	lcl|NZ_QSGO01000045.1_rrna_45	91.16	77.8377	180	1721
GCF_000012825.1	GCF_003467465.1	lcl|NC_009614.1_rrna_8	lcl|NZ_QSGU01000021.1_rrna_20	99.87	98.8037	1310	1721
GCF_000012825.1	GCF_003467505.1	lcl|NC_009614.1_rrna_8	lcl|NZ_QSHA01000003.1_rrna_42	92.47	78.34	176	1721
GCF_000012825.1	GCF_003467565.1	lcl|NC_009614.1_rrna_8	lcl|NZ_QSHD01000037.1_rrna_45	100	99.0198	1309	1721
GCF_000012825.1	GCF_003467605.1	lcl|NC_009614.1_rrna_8	lcl|NZ_QSHG01000012.1_rrna_10	91.49	78.0732	160	1721
GCF_000012825.1	GCF_003468145.1	lcl|NC_009614.1_rrna_8	lcl|NZ_QSGL01000022.1_rrna_38	90.85	78.1166	178	1721
GCF_000012825.1	GCF_003468155.1	lcl|NC_009614.1_rrna_8	lcl|NZ_QSGM01000011.1_rrna_7	90.2	80.2172	236	1721
GCF_000012825.1	GCF_003468175.1	lcl|NC_009614.1_rrna_8	lcl|NZ_QSGN01000032.1_rrna_28	90.31	79.5153	182	1721
GCF_000012825.1	GCF_003468295.1	lcl|NC_009614.1_rrna_8	lcl|NZ_QSGZ01000017.1_rrna_22	99.8	98.9292	1292	1721
GCF_000012825.1	GCF_003468345.1	lcl|NC_009614.1_rrna_8	lcl|NZ_QSHN01000007.1_rrna_81	99.87	98.7064	1319	1721
GCF_000012825.1	GCF_003468355.1	lcl|NC_009614.1_rrna_8	lcl|NZ_QSHQ01000019.1_rrna_20	90.25	80.7801	206	1721
GCF_000012825.1	GCF_003468685.1	lcl|NC_009614.1_rrna_8	lcl|NZ_QSIW01000047.1_rrna_35	90.51	78.6216	178	1721
GCF_000012825.1	GCF_003468755.1	lcl|NC_009614.1_rrna_8	lcl|NZ_QSJC01000042.1_rrna_51	92.34	79.1164	185	1721
GCF_000012825.1	GCF_003468785.1	lcl|NC_009614.1_rrna_8	lcl|NZ_QSJD01000004.1_rrna_47	91.05	79.9639	238	1721
GCF_000012825.1	GCF_003468865.1	lcl|NC_009614.1_rrna_8	lcl|NZ_QSJJ01000032.1_rrna_47	92.34	78.5653	200	1721
GCF_000012825.1	GCF_003469025.1	lcl|NC_009614.1_rrna_8	lcl|NZ_QSJY01000016.1_rrna_33	92.54	80.4575	205	1721
GCF_000012825.1	GCF_003469035.1	lcl|NC_009614.1_rrna_8	lcl|NZ_QSJX01000050.1_rrna_51	100	98.734	1296	1721
GCF_000012825.1	GCF_003469295.1	lcl|NC_009614.1_rrna_8	lcl|NZ_QSJG01000032.1_rrna_54	90.51	78.4967	230	1721
GCF_000012825.1	GCF_003469305.1	lcl|NC_009614.1_rrna_8	lcl|NZ_QSJF01000024.1_rrna_43	91.11	78.8624	192	1721
GCF_000012825.1	GCF_003469365.1	lcl|NC_009614.1_rrna_8	lcl|NZ_QSJP01000007.1_rrna_72	91.18	78.8611	206	1721
GCF_000012825.1	GCF_003469415.1	lcl|NC_009614.1_rrna_8	lcl|NZ_QSJU01000043.1_rrna_51	91.56	79.8257	218	1721
GCF_000012825.1	GCF_003469435.1	lcl|NC_009614.1_rrna_8	lcl|NZ_QSJV01000045.1_rrna_49	91.56	79.8354	220	1721
GCF_000012825.1	GCF_003469465.1	lcl|NC_009614.1_rrna_8	lcl|NZ_QSJZ01000028.1_rrna_49	92.54	80.4035	205	1721
GCF_000012825.1	GCF_003469475.1	lcl|NC_009614.1_rrna_8	lcl|NZ_QSKD01000027.1_rrna_42	92.28	80.3779	196	1721
GCF_000012825.1	GCF_003469525.1	lcl|NC_009614.1_rrna_8	lcl|NZ_QSKK01000002.1_rrna_31	99.93	98.7282	1285	1721
GCF_000012825.1	GCF_003469595.1	lcl|NC_009614.1_rrna_8	lcl|NZ_QSKS01000007.1_rrna_53	90.97	77.5897	207	1721
GCF_000012825.1	GCF_003469655.1	lcl|NC_009614.1_rrna_8	lcl|NZ_QSKZ01000010.1_rrna_11	91.23	78.4547	203	1721
GCF_000012825.1	GCF_003469685.1	lcl|NC_009614.1_rrna_8	lcl|NZ_QSLC01000031.1_rrna_58	90.72	77.8622	204	1721
GCF_000012825.1	GCF_003469705.1	lcl|NC_009614.1_rrna_8	lcl|NZ_QSLE01000009.1_rrna_62	90.98	78.5285	195	1721
GCF_000012825.1	GCF_003469745.1	lcl|NC_009614.1_rrna_8	lcl|NZ_QSLG01000001.1_rrna_1	91.05	77.6625	217	1721
GCF_000012825.1	GCF_003469855.1	lcl|NC_009614.1_rrna_8	lcl|NZ_QSKH01000054.1_rrna_44	90.45	79.7226	192	1721
GCF_000012825.1	GCF_003470005.1	lcl|NC_009614.1_rrna_8	lcl|NZ_QSKU01000003.1_rrna_38	90.45	78.6462	169	1721
GCF_000012825.1	GCF_003470025.1	lcl|NC_009614.1_rrna_8	lcl|NZ_QSKV01000038.1_rrna_54	90.97	77.8804	203	1721
GCF_000012825.1	GCF_003470085.1	lcl|NC_009614.1_rrna_8	lcl|NZ_QSLA01000045.1_rrna_44	91.56	78.0261	165	1721
GCF_000012825.1	GCF_003470305.1	lcl|NC_009614.1_rrna_8	lcl|NZ_QRHJ01000024.1_rrna_25	90.38	80.0213	175	1721
GCF_000012825.1	GCF_003470465.1	lcl|NC_009614.1_rrna_8	lcl|NZ_QRIK01000023.1_rrna_38	90.98	78.5708	206	1721
GCF_000012825.1	GCF_003470495.1	lcl|NC_009614.1_rrna_8	lcl|NZ_QRIQ01000046.1_rrna_43	92.54	77.9715	175	1721
GCF_000012825.1	GCF_003470645.1	lcl|NC_009614.1_rrna_8	lcl|NZ_QRJR01000001.1_rrna_8	90.39	78.2448	232	1721
GCF_000012825.1	GCF_003470705.1	lcl|NC_009614.1_rrna_8	lcl|NZ_QRKD01000066.1_rrna_67	91.11	78.5205	206	1721
GCF_000012825.1	GCF_003470725.1	lcl|NC_009614.1_rrna_8	lcl|NZ_QRKG01000055.1_rrna_58	92.47	77.875	172	1721
GCF_000012825.1	GCF_003470745.1	lcl|NC_009614.1_rrna_8	lcl|NZ_QRHD01000053.1_rrna_65	100	98.7758	1307	1721
GCF_000012825.1	GCF_003471225.1	lcl|NC_009614.1_rrna_8	lcl|NZ_QRIO01000006.1_rrna_54	99.87	98.7267	1305	1721
GCF_000012825.1	GCF_003471285.1	lcl|NC_009614.1_rrna_8	lcl|NZ_QRIT01000007.1_rrna_67	99.87	98.7484	1308	1721
GCF_000012825.1	GCF_003471525.1	lcl|NC_009614.1_rrna_8	lcl|NZ_QRJK01000010.1_rrna_19	91.56	78.1999	166	1721
GCF_000012825.1	GCF_003471545.1	lcl|NC_009614.1_rrna_8	lcl|NZ_QRJL01000005.1_rrna_56	92.41	79.11	199	1721
GCF_000012825.1	GCF_003471645.1	lcl|NC_009614.1_rrna_8	lcl|NZ_QRJS01000003.1_rrna_41	90.58	78.3541	213	1721
GCF_000012825.1	GCF_003471705.1	lcl|NC_009614.1_rrna_8	lcl|NZ_QRJV01000001.1_rrna_4	99.8	98.692	1260	1721
GCF_000012825.1	GCF_003471745.1	lcl|NC_009614.1_rrna_8	lcl|NZ_QRJX01000008.1_rrna_59	91.31	78.0982	177	1721
GCF_000012825.1	GCF_003471775.1	lcl|NC_009614.1_rrna_8	lcl|NZ_QRKA01000033.1_rrna_38	99.54	98.8443	1301	1721
GCF_000012825.1	GCF_003471885.1	lcl|NC_009614.1_rrna_8	lcl|NZ_QRKI01000038.1_rrna_50	90.97	80.217	234	1721
GCF_000012825.1	GCF_003472025.1	lcl|NC_009614.1_rrna_8	lcl|NZ_QRKP01000018.1_rrna_26	91.11	79.009	189	1721
GCF_000012825.1	GCF_003472055.1	lcl|NC_009614.1_rrna_8	lcl|NZ_QRKS01000027.1_rrna_40	90.72	78.0329	199	1721
GCF_000012825.1	GCF_003472085.1	lcl|NC_009614.1_rrna_8	lcl|NZ_QRKT01000041.1_rrna_55	90.33	78.0136	224	1721
GCF_000012825.1	GCF_003472125.1	lcl|NC_009614.1_rrna_8	lcl|NZ_QRKW01000005.1_rrna_64	100	98.8437	1334	1721
GCF_000012825.1	GCF_003472195.1	lcl|NC_009614.1_rrna_8	lcl|NZ_QRLH01000034.1_rrna_40	91.11	78.5945	184	1721
GCF_000012825.1	GCF_003472225.1	lcl|NC_009614.1_rrna_8	lcl|NZ_QRLJ01000005.1_rrna_66	99.87	99.2349	1318	1721
GCF_000012825.1	GCF_003472445.1	lcl|NC_009614.1_rrna_8	lcl|NZ_QRLY01000010.1_rrna_14	91.36	78.3786	171	1721
GCF_000012825.1	GCF_003472565.1	lcl|NC_009614.1_rrna_8	lcl|NZ_QRME01000001.1_rrna_5	90.18	77.9788	173	1721
GCF_000012825.1	GCF_003472665.1	lcl|NC_009614.1_rrna_8	lcl|NZ_QRML01000019.1_rrna_40	90.12	78.2645	231	1721
GCF_000012825.1	GCF_003472675.1	lcl|NC_009614.1_rrna_8	lcl|NZ_QRMM01000028.1_rrna_52	91.11	78.2328	208	1721
GCF_000012825.1	GCF_003472935.1	lcl|NC_009614.1_rrna_8	lcl|NZ_QRKQ01000032.1_rrna_36	90.58	77.588	209	1721
GCF_000012825.1	GCF_003472965.1	lcl|NC_009614.1_rrna_8	lcl|NZ_QRKV01000007.1_rrna_71	90.33	78.0632	217	1721
GCF_000012825.1	GCF_003472985.1	lcl|NC_009614.1_rrna_8	lcl|NZ_QRLA01000004.1_rrna_53	91.43	79.9906	189	1721
GCF_000012825.1	GCF_003472995.1	lcl|NC_009614.1_rrna_8	lcl|NZ_QRLB01000029.1_rrna_43	92.6	79.4096	185	1721
GCF_000012825.1	GCF_003473265.1	lcl|NC_009614.1_rrna_8	lcl|NZ_QRMN01000122.1_rrna_6	99.67	98.4939	1267	1721
GCF_000012825.1	GCF_003473285.1	lcl|NC_009614.1_rrna_8	lcl|NZ_QRMO01000005.1_rrna_52	92.34	77.9447	176	1721
GCF_000012825.1	GCF_003474225.1	lcl|NC_009614.1_rrna_8	lcl|NZ_QROB01000027.1_rrna_43	100	98.882	1353	1721
GCF_000012825.1	GCF_003474245.1	lcl|NC_009614.1_rrna_8	lcl|NZ_QROC01000002.1_rrna_21	91.05	77.6752	221	1721
GCF_000012825.1	GCF_003474285.1	lcl|NC_009614.1_rrna_8	lcl|NZ_QROH01000022.1_rrna_28	91.23	77.418	201	1721
GCF_000012825.1	GCF_003474595.1	lcl|NC_009614.1_rrna_8	lcl|NZ_QROK01000015.1_rrna_22	99.93	98.8661	1353	1721
GCF_000012825.1	GCF_003474715.1	lcl|NC_009614.1_rrna_8	lcl|NZ_QROV01000011.1_rrna_11	90.72	78.5577	204	1721
GCF_000012825.1	GCF_003474845.1	lcl|NC_009614.1_rrna_8	lcl|NZ_QRPG01000007.1_rrna_57	99.87	98.6863	1237	1721
GCF_000012825.1	GCF_003474945.1	lcl|NC_009614.1_rrna_8	lcl|NZ_QRPN01000003.1_rrna_37	90.58	78.959	178	1721
GCF_000012825.1	GCF_003474985.1	lcl|NC_009614.1_rrna_8	lcl|NZ_QRPO01000019.1_rrna_17	99.74	98.827	1344	1721
GCF_000012825.1	GCF_003474995.1	lcl|NC_009614.1_rrna_8	lcl|NZ_QRPP01000043.1_rrna_39	90.58	78.8541	179	1721
GCF_000012825.1	GCF_003475045.1	lcl|NC_009614.1_rrna_8	lcl|NZ_QRPS01000035.1_rrna_49	99.74	98.8167	1342	1721
GCF_000012825.1	GCF_003475135.1	lcl|NC_009614.1_rrna_8	lcl|NZ_QROU01000015.1_rrna_15	99.67	98.7758	1254	1721
GCF_000012825.1	GCF_003475165.1	lcl|NC_009614.1_rrna_8	lcl|NZ_QROW01000081.1_rrna_59	90.38	78.2492	172	1721
GCF_000012825.1	GCF_003475245.1	lcl|NC_009614.1_rrna_8	lcl|NZ_QRPE01000072.1_rrna_65	90.9	79.3221	238	1721
GCF_000012825.1	GCF_003475335.1	lcl|NC_009614.1_rrna_8	lcl|NZ_QRQD01000014.1_rrna_11	91.36	80.072	181	1721
GCF_000012825.1	GCF_003475375.1	lcl|NC_009614.1_rrna_8	lcl|NZ_QRQG01000034.1_rrna_48	92.34	77.9951	174	1721
GCF_000012825.1	GCF_003475385.1	lcl|NC_009614.1_rrna_8	lcl|NZ_QRQH01000020.1_rrna_28	91.11	77.7634	187	1721
GCF_000012825.1	GCF_003475435.1	lcl|NC_009614.1_rrna_8	lcl|NZ_QRQI01000050.1_rrna_57	100	99.0035	1320	1721
GCF_000012825.1	GCF_003475505.1	lcl|NC_009614.1_rrna_8	lcl|NZ_QRQM01000054.1_rrna_59	90.77	77.8264	218	1721
GCF_000012825.1	GCF_003475695.1	lcl|NC_009614.1_rrna_8	lcl|NZ_QRPW01000004.1_rrna_48	99.61	98.8378	1282	1721
GCF_000012825.1	GCF_003479375.1	lcl|NC_009614.1_rrna_8	lcl|NZ_QUHA01000002.1_rrna_24	91.37	77.5685	174	1721
GCF_000012825.1	GCF_003481045.1	lcl|NC_009614.1_rrna_8	lcl|NZ_QUKI01000064.1_rrna_54	99.87	77.929	8	1721
GCF_000012825.1	GCF_003508775.1	lcl|NC_009614.1_rrna_8	lcl|NZ_QUSN01000015.1_rrna_27	90.98	78.1946	199	1721
GCF_000012825.1	GCF_003602695.1	lcl|NC_009614.1_rrna_8	lcl|NZ_QTLM01000035.1_rrna_55	92.41	78.2256	187	1721
GCF_000012825.1	GCF_003602705.1	lcl|NC_009614.1_rrna_8	lcl|NZ_QTLK01000066.1_rrna_61	90.98	77.9901	222	1721
GCF_000012825.1	GCF_003602735.1	lcl|NC_009614.1_rrna_8	lcl|NZ_QTLN01000012.1_rrna_21	92.41	78.0182	181	1721
GCF_000012825.1	GCF_003602755.1	lcl|NC_009614.1_rrna_8	lcl|NZ_QTLQ01000028.1_rrna_43	92.47	78.722	188	1721
GCF_000012825.1	GCF_003602795.1	lcl|NC_009614.1_rrna_8	lcl|NZ_QTLV01000027.1_rrna_34	92.41	77.7629	184	1721
GCF_000012825.1	GCF_003602895.1	lcl|NC_009614.1_rrna_8	lcl|NZ_QTLY01000021.1_rrna_32	92.41	79.212	184	1721
GCF_000012825.1	GCF_003602945.1	lcl|NC_009614.1_rrna_8	lcl|NZ_QTMB01000001.1_rrna_4	92.47	78.0559	192	1721
GCF_000012825.1	GCF_003602965.1	lcl|NC_009614.1_rrna_8	lcl|NZ_QTMC01000001.1_rrna_9	91.49	78.9413	196	1721
GCF_000012825.1	GCF_003602995.1	lcl|NC_009614.1_rrna_8	lcl|NZ_QTMD01000039.1_rrna_38	92.41	79.4948	202	1721
GCF_000012825.1	GCF_003603015.1	lcl|NC_009614.1_rrna_8	lcl|NZ_QTMF01000001.1_rrna_4	91.49	78.9011	194	1721
GCF_000012825.1	GCF_003603055.1	lcl|NC_009614.1_rrna_8	lcl|NZ_QTMA01000056.1_rrna_57	92.41	77.9937	176	1721
GCF_000012825.1	GCF_003603065.1	lcl|NC_009614.1_rrna_8	lcl|NZ_QTMH01000020.1_rrna_39	92.41	78.3612	190	1721
GCF_000012825.1	GCF_003603175.1	lcl|NC_009614.1_rrna_8	lcl|NZ_QTML01000049.1_rrna_51	92.47	80.0939	195	1721
GCF_000012825.1	GCF_003603275.1	lcl|NC_009614.1_rrna_8	lcl|NZ_QTMS01000022.1_rrna_42	92.54	80.4175	201	1721
GCF_000012825.1	GCF_003603315.1	lcl|NC_009614.1_rrna_8	lcl|NZ_QTMO01000072.1_rrna_60	92.54	80.3943	197	1721
GCF_000012825.1	GCF_003603375.1	lcl|NC_009614.1_rrna_8	lcl|NZ_QTMU01000007.1_rrna_58	92.41	78.2004	180	1721
GCF_000012825.1	GCF_003603395.1	lcl|NC_009614.1_rrna_8	lcl|NZ_QTNB01000045.1_rrna_51	92.47	78.2213	186	1721
GCF_000012825.1	GCF_003603455.1	lcl|NC_009614.1_rrna_8	lcl|NZ_QTNF01000001.1_rrna_6	91.05	77.981	214	1721
GCF_000012825.1	GCF_003603495.1	lcl|NC_009614.1_rrna_8	lcl|NZ_QTNE01000025.1_rrna_42	92.54	77.9461	179	1721
GCF_000012825.1	GCF_003603515.1	lcl|NC_009614.1_rrna_8	lcl|NZ_QTNH01000022.1_rrna_45	92.28	77.9758	183	1721
GCF_000012825.1	GCF_003603545.1	lcl|NC_009614.1_rrna_8	lcl|NZ_QTNI01000045.1_rrna_54	92.34	78.2617	184	1721
GCF_000012825.1	GCF_003603665.1	lcl|NC_009614.1_rrna_8	lcl|NZ_QTNO01000010.1_rrna_23	91.95	78.445	188	1721
GCF_000012825.1	GCF_003603935.1	lcl|NC_009614.1_rrna_8	lcl|NZ_QTLU01000017.1_rrna_19	92.41	78.3195	192	1721
GCF_000012825.1	GCF_003603955.1	lcl|NC_009614.1_rrna_8	lcl|NZ_QTLS01000064.1_rrna_51	92.41	78.3191	179	1721
GCF_000012825.1	GCF_003603995.1	lcl|NC_009614.1_rrna_8	lcl|NZ_QTLW01000059.1_rrna_45	92.54	78.5807	184	1721
GCF_000012825.1	GCF_003604005.1	lcl|NC_009614.1_rrna_8	lcl|NZ_QTMW01000002.1_rrna_30	90.39	78.5185	217	1721
GCF_000012825.1	GCF_003612665.1	lcl|NC_009614.1_rrna_8	lcl|NZ_RAZL01000052.1_rrna_52	90.39	77.973	217	1721
GCF_000012825.1	GCF_003671855.1	lcl|NC_009614.1_rrna_8	lcl|NZ_RAZM01000129.1_rrna_9	91.31	78.0235	178	1721
GCF_000012825.1	GCF_003865075.1	lcl|NC_009614.1_rrna_8	lcl|NZ_BHWB01000002.1_rrna_11	90.91	78.8589	194	1721
GCF_000012825.1	GCF_003932775.1	lcl|NC_009614.1_rrna_8	lcl|NZ_RQYF01000021.1_rrna_31	91.56	77.1078	140	1721
GCF_000012825.1	GCF_004115325.2	lcl|NC_009614.1_rrna_8	lcl|NZ_CP040630.1_rrna_11	91.37	82.0978	208	1721
GCF_000012825.1	GCF_004167295.1	lcl|NC_009614.1_rrna_8	lcl|NZ_RCXZ01000105.1_rrna_62	91.05	77.8785	213	1721
GCF_000012825.1	GCF_004167345.1	lcl|NC_009614.1_rrna_8	lcl|NZ_RCXH01000037.1_rrna_70	90.98	78.7059	213	1721
GCF_000012825.1	GCF_004167505.1	lcl|NC_009614.1_rrna_8	lcl|NZ_RCXX01000043.1_rrna_58	92.41	78.6185	178	1721
GCF_000012825.1	GCF_004167525.1	lcl|NC_009614.1_rrna_8	lcl|NZ_RCXW01000052.1_rrna_56	90.72	78.7734	220	1721
GCF_000012825.1	GCF_004167545.1	lcl|NC_009614.1_rrna_8	lcl|NZ_RCXT01000040.1_rrna_59	91.3	78.1523	180	1721
GCF_000012825.1	GCF_004167625.1	lcl|NC_009614.1_rrna_8	lcl|NZ_RCXY01000072.1_rrna_62	99.87	98.6224	1314	1721
GCF_000012825.1	GCF_004167745.1	lcl|NC_009614.1_rrna_8	lcl|NZ_RCXO01000063.1_rrna_64	90.64	77.6165	216	1721
GCF_000012825.1	GCF_004167785.1	lcl|NC_009614.1_rrna_8	lcl|NZ_RCXR01000039.1_rrna_73	90.59	80.8903	253	1721
GCF_000012825.1	GCF_004167795.1	lcl|NC_009614.1_rrna_8	lcl|NZ_RCXV01000003.1_rrna_11	90.31	78.3382	174	1721
GCF_000012825.1	GCF_004167845.1	lcl|NC_009614.1_rrna_8	lcl|NZ_RCXM01000118.1_rrna_71	91.24	77.7197	206	1721
GCF_000012825.1	GCF_004167855.1	lcl|NC_009614.1_rrna_8	lcl|NZ_RCXN01000029.1_rrna_62	90.92	79.2694	188	1721
GCF_000012825.1	GCF_004167865.1	lcl|NC_009614.1_rrna_8	lcl|NZ_RCXI01000053.1_rrna_69	91.16	78.5505	215	1721
GCF_000012825.1	GCF_004168485.1	lcl|NC_009614.1_rrna_8	lcl|NZ_RCXL01000066.1_rrna_70	91.43	79.079	184	1721
GCF_000012825.1	GCF_004168495.1	lcl|NC_009614.1_rrna_8	lcl|NZ_RCXK01000055.1_rrna_61	97	95.3198	1293	1721
GCF_000012825.1	GCF_004328515.1	lcl|NC_009614.1_rrna_8	lcl|NZ_CP036491.1_rrna_7	91.49	80.5986	230	1721
GCF_000012825.1	GCF_004342845.1	lcl|NC_009614.1_rrna_8	lcl|NZ_SLXB01000046.1_rrna_65	91.63	77.2368	130	1721
GCF_000012825.1	GCF_004347525.1	lcl|NC_009614.1_rrna_8	lcl|NZ_SLTU01000001.1_rrna_5	97	95.439	1350	1721
GCF_000012825.1	GCF_004347595.1	lcl|NC_009614.1_rrna_8	lcl|NZ_SLTV01000001.1_rrna_12	96.93	95.4849	1321	1721
GCF_000012825.1	GCF_004349605.1	lcl|NC_009614.1_rrna_8	lcl|NZ_SATQ01000096.1_rrna_55	93.53	81.712	571	1721
GCF_000012825.1	GCF_004569485.1	lcl|NC_009614.1_rrna_8	lcl|NZ_SPPV01000125.1_rrna_8	91.18	78.5536	193	1721
GCF_000012825.1	GCF_004793675.1	lcl|NC_009614.1_rrna_8	lcl|NZ_SRYX01000135.1_rrna_12	91.96	77.926	198	1721
GCF_000012825.1	GCF_004801645.1	lcl|NC_009614.1_rrna_8	lcl|NZ_SSTN01000001.1_rrna_16	91.62	78.1512	155	1721
GCF_000012825.1	GCF_005706655.1	lcl|NC_009614.1_rrna_8	lcl|NZ_CP036555.1_rrna_90	90.98	78.6576	194	1721
GCF_000012825.1	GCF_005844235.1	lcl|NC_009614.1_rrna_8	lcl|NZ_SPHH01000064.1_rrna_60	92.41	79.7994	192	1721
GCF_000012825.1	GCF_005844255.1	lcl|NC_009614.1_rrna_8	lcl|NZ_SPHI01000033.1_rrna_32	91.05	77.7258	199	1721
GCF_000012825.1	GCF_005844385.1	lcl|NC_009614.1_rrna_8	lcl|NZ_SPHJ01000063.1_rrna_76	99.74	98.9554	1328	1721
GCF_000012825.1	GCF_005844725.1	lcl|NC_009614.1_rrna_8	lcl|NZ_SPHD01000074.1_rrna_58	100	98.7653	1288	1721
GCF_000012825.1	GCF_005844775.1	lcl|NC_009614.1_rrna_8	lcl|NZ_SPHU01000128.1_rrna_12	91.18	79.2587	242	1721
GCF_000012825.1	GCF_005844795.1	lcl|NC_009614.1_rrna_8	lcl|NZ_SPGP01000044.1_rrna_45	90.84	78.4036	229	1721
GCF_000012825.1	GCF_005844805.1	lcl|NC_009614.1_rrna_8	lcl|NZ_SPHV01000030.1_rrna_29	92.47	78.2772	191	1721
GCF_000012825.1	GCF_005844845.1	lcl|NC_009614.1_rrna_8	lcl|NZ_SPGY01000039.1_rrna_49	91.11	78.8933	183	1721
GCF_000012825.1	GCF_005844895.1	lcl|NC_009614.1_rrna_8	lcl|NZ_SPGU01000078.1_rrna_78	90.13	78.5574	230	1721
GCF_000012825.1	GCF_005844935.1	lcl|NC_009614.1_rrna_8	lcl|NZ_SPGV01000061.1_rrna_58	90.52	80.128	245	1721
GCF_000012825.1	GCF_005844955.1	lcl|NC_009614.1_rrna_8	lcl|NZ_SPGW01000068.1_rrna_61	90.46	78.5632	222	1721
GCF_000012825.1	GCF_005844965.1	lcl|NC_009614.1_rrna_8	lcl|NZ_SPGX01000078.1_rrna_74	90.33	78.9395	235	1721
GCF_000012825.1	GCF_005845245.1	lcl|NC_009614.1_rrna_8	lcl|NZ_SPHK01000046.1_rrna_60	91.56	78.5611	197	1721
GCF_000012825.1	GCF_005845315.1	lcl|NC_009614.1_rrna_8	lcl|NZ_SPHC01000028.1_rrna_24	91.56	78.7114	196	1721
GCF_000012825.1	GCF_006148905.1	lcl|NC_009614.1_rrna_8	lcl|NZ_VBUO01000001.1_rrna_8	96.93	95.5906	1280	1721
GCF_000012825.1	GCF_006546965.1	lcl|NC_009614.1_rrna_8	lcl|NZ_CP041230.1_rrna_32	91.18	78.9038	241	1721
GCF_000012825.1	GCF_006742345.1	lcl|NC_009614.1_rrna_8	lcl|NZ_AP019724.1_rrna_7	92.41	79.2699	189	1721
GCF_000012825.1	GCF_007012325.1	lcl|NC_009614.1_rrna_8	lcl|NZ_CP041395.1_rrna_39	90.52	81.0442	254	1721
GCF_000012825.1	GCF_007097645.1	lcl|NC_009614.1_rrna_8	lcl|NZ_VJZU01000029.1_rrna_23	90.92	77.9811	194	1721
GCF_000012825.1	GCF_007197895.2	lcl|NC_009614.1_rrna_8	lcl|NZ_VKKF02000044.1_rrna_43	90.98	78.1097	187	1721
GCF_000012825.1	GCF_007830715.1	lcl|NC_009614.1_rrna_8	lcl|NZ_VLLM01000049.1_rrna_66	91.24	77.6467	103	1721
GCF_000012825.1	GCF_007896595.1	lcl|NC_009614.1_rrna_8	lcl|NZ_VOHY01000050.1_rrna_69	91.11	79.7293	201	1721
GCF_000012825.1	GCF_007896665.1	lcl|NC_009614.1_rrna_8	lcl|NZ_VOIE01000082.1_rrna_70	99.61	98.7581	1277	1721
GCF_000012825.1	GCF_007896675.1	lcl|NC_009614.1_rrna_8	lcl|NZ_VOIJ01000026.1_rrna_25	91.05	77.8006	175	1721
GCF_000012825.1	GCF_007896685.1	lcl|NC_009614.1_rrna_8	lcl|NZ_VOHZ01000027.1_rrna_20	91.05	77.7598	177	1721
GCF_000012825.1	GCF_007896745.1	lcl|NC_009614.1_rrna_8	lcl|NZ_VOIS01000025.1_rrna_30	90.98	77.9217	174	1721
GCF_000012825.1	GCF_007896765.1	lcl|NC_009614.1_rrna_8	lcl|NZ_VOIF01000070.1_rrna_67	99.8	99.1641	1408	1721
GCF_000012825.1	GCF_007896815.1	lcl|NC_009614.1_rrna_8	lcl|NZ_VOIG01000075.1_rrna_71	99.61	99.1771	1406	1721
GCF_000012825.1	GCF_008086695.1	lcl|NC_009614.1_rrna_8	lcl|NZ_SRKB01000030.1_rrna_61	90.98	78.6554	184	1721
GCF_000012825.1	GCF_008329425.1	lcl|NC_009614.1_rrna_8	lcl|NZ_VEWP01000032.1_rrna_57	90.59	78.9312	215	1721
GCF_000012825.1	GCF_008369705.1	lcl|NC_009614.1_rrna_8	lcl|NZ_CP043610.1_rrna_38	91.05	79.5413	201	1721
GCF_000012825.1	GCF_008416065.1	lcl|NC_009614.1_rrna_8	lcl|NZ_VVXY01000042.1_rrna_42	91.05	78.8673	216	1721
GCF_000012825.1	GCF_008416075.1	lcl|NC_009614.1_rrna_8	lcl|NZ_VVXW01000037.1_rrna_47	91.05	78.781	217	1721
GCF_000012825.1	GCF_008416105.1	lcl|NC_009614.1_rrna_8	lcl|NZ_VVXV01000054.1_rrna_53	91.05	78.6504	215	1721
GCF_000012825.1	GCF_008416155.1	lcl|NC_009614.1_rrna_8	lcl|NZ_VVXU01000050.1_rrna_58	91.05	78.8502	216	1721
GCF_000012825.1	GCF_008416185.1	lcl|NC_009614.1_rrna_8	lcl|NZ_VVXT01000056.1_rrna_59	91.05	78.9327	222	1721
GCF_000012825.1	GCF_008416195.1	lcl|NC_009614.1_rrna_8	lcl|NZ_VVXS01000056.1_rrna_61	91.05	78.8192	223	1721
GCF_000012825.1	GCF_008416215.1	lcl|NC_009614.1_rrna_8	lcl|NZ_VVXR01000052.1_rrna_57	91.05	78.7956	218	1721
GCF_000012825.1	GCF_008416235.1	lcl|NC_009614.1_rrna_8	lcl|NZ_VVXQ01000057.1_rrna_58	91.05	78.8937	221	1721
GCF_000012825.1	GCF_008416255.1	lcl|NC_009614.1_rrna_8	lcl|NZ_VVXP01000055.1_rrna_59	91.05	78.8699	218	1721
GCF_000012825.1	GCF_008416295.1	lcl|NC_009614.1_rrna_8	lcl|NZ_VVXO01000053.1_rrna_60	91.05	79.0172	219	1721
GCF_000012825.1	GCF_008416305.1	lcl|NC_009614.1_rrna_8	lcl|NZ_VVXN01000055.1_rrna_55	91.05	78.7599	220	1721
GCF_000012825.1	GCF_008421325.1	lcl|NC_009614.1_rrna_8	lcl|NZ_VVMY01000043.1_rrna_37	97	89.8699	9	1721
GCF_000012825.1	GCF_008421395.1	lcl|NC_009614.1_rrna_8	lcl|NZ_VVMW01000043.1_rrna_36	94.26	84.1427	10	1721
GCF_000012825.1	GCF_008421415.1	lcl|NC_009614.1_rrna_8	lcl|NZ_VVMV01000043.1_rrna_52	90.98	79.0997	10	1721
GCF_000012825.1	GCF_008421515.1	lcl|NC_009614.1_rrna_8	lcl|NZ_VVMP01000030.1_rrna_46	91.11	78.9091	16	1721
GCF_000012825.1	GCF_008421845.1	lcl|NC_009614.1_rrna_8	lcl|NZ_VVMB01000027.1_rrna_27	90.98	84.8597	4	1721
GCF_000012825.1	GCF_008565155.1	lcl|NC_009614.1_rrna_8	lcl|NZ_VWMX01000264.1_rrna_23	91.3	77.9988	161	1721
GCF_000012825.1	GCF_008565165.1	lcl|NC_009614.1_rrna_8	lcl|NZ_VWMV01000060.1_rrna_59	91.3	78.0572	184	1721
GCF_000012825.1	GCF_008565175.1	lcl|NC_009614.1_rrna_8	lcl|NZ_VWMU01000186.1_rrna_9	91.3	77.7993	172	1721
GCF_000012825.1	GCF_008565185.1	lcl|NC_009614.1_rrna_8	lcl|NZ_VWMW01000023.1_rrna_23	91.3	78.068	190	1721
GCF_000012825.1	GCF_008565195.1	lcl|NC_009614.1_rrna_8	lcl|NZ_VWMT01000020.1_rrna_12	91.3	78.0596	176	1721
GCF_000012825.1	GCF_008565225.1	lcl|NC_009614.1_rrna_8	lcl|NZ_VWMR01000077.1_rrna_62	91.3	78.0573	188	1721
GCF_000012825.1	GCF_008565275.1	lcl|NC_009614.1_rrna_8	lcl|NZ_VWMS01000145.1_rrna_13	91.3	78.1619	183	1721
GCF_000012825.1	GCF_008565285.1	lcl|NC_009614.1_rrna_8	lcl|NZ_VWMQ01000007.1_rrna_56	91.3	78.1634	186	1721
GCF_000012825.1	GCF_008565305.1	lcl|NC_009614.1_rrna_8	lcl|NZ_VWMP01000065.1_rrna_58	91.3	78.0859	188	1721
GCF_000012825.1	GCF_008565325.1	lcl|NC_009614.1_rrna_8	lcl|NZ_VWMO01000003.1_rrna_49	91.3	78.12	184	1721
GCF_000012825.1	GCF_008565335.1	lcl|NC_009614.1_rrna_8	lcl|NZ_VWMN01000058.1_rrna_53	91.3	78.1488	183	1721
GCF_000012825.1	GCF_008565375.1	lcl|NC_009614.1_rrna_8	lcl|NZ_VWMM01000056.1_rrna_49	91.3	78.1034	185	1721
GCF_000012825.1	GCF_008565395.1	lcl|NC_009614.1_rrna_8	lcl|NZ_VWML01000052.1_rrna_54	91.3	78.0624	189	1721
GCF_000012825.1	GCF_008565405.1	lcl|NC_009614.1_rrna_8	lcl|NZ_VWMI01000007.1_rrna_63	91.3	78.1615	188	1721
GCF_000012825.1	GCF_008565415.1	lcl|NC_009614.1_rrna_8	lcl|NZ_VWMJ01000006.1_rrna_66	91.3	78.0973	185	1721
GCF_000012825.1	GCF_008565445.1	lcl|NC_009614.1_rrna_8	lcl|NZ_VWMK01000048.1_rrna_49	91.3	78.045	184	1721
GCF_000012825.1	GCF_008565475.1	lcl|NC_009614.1_rrna_8	lcl|NZ_VWMH01000046.1_rrna_48	91.3	77.9979	186	1721
GCF_000012825.1	GCF_008565495.1	lcl|NC_009614.1_rrna_8	lcl|NZ_VWMG01000049.1_rrna_49	91.3	78.0594	188	1721
GCF_000012825.1	GCF_008565505.1	lcl|NC_009614.1_rrna_8	lcl|NZ_VWME01000046.1_rrna_46	91.3	77.9948	188	1721
GCF_000012825.1	GCF_008565515.1	lcl|NC_009614.1_rrna_8	lcl|NZ_VWMF01000044.1_rrna_42	91.3	78.1284	184	1721
GCF_000012825.1	GCF_008565555.1	lcl|NC_009614.1_rrna_8	lcl|NZ_VWMC01000049.1_rrna_43	91.3	78.001	184	1721
GCF_000012825.1	GCF_008565565.1	lcl|NC_009614.1_rrna_8	lcl|NZ_VWMD01000051.1_rrna_46	91.3	78.0698	187	1721
GCF_000012825.1	GCF_008565595.1	lcl|NC_009614.1_rrna_8	lcl|NZ_VWMB01000049.1_rrna_55	91.3	78.0321	184	1721
GCF_000012825.1	GCF_008569025.1	lcl|NC_009614.1_rrna_8	lcl|NZ_VWFB01000001.1_rrna_23	90.64	77.5549	193	1721
GCF_000012825.1	GCF_008569045.1	lcl|NC_009614.1_rrna_8	lcl|NZ_VWFA01000001.1_rrna_32	90.64	77.7651	215	1721
GCF_000012825.1	GCF_008571345.1	lcl|NC_009614.1_rrna_8	lcl|NZ_VWAN01000087.1_rrna_64	90.85	79.0893	206	1721
GCF_000012825.1	GCF_008571355.1	lcl|NC_009614.1_rrna_8	lcl|NZ_VWAL01000060.1_rrna_50	90.85	79.1077	209	1721
GCF_000012825.1	GCF_008571365.1	lcl|NC_009614.1_rrna_8	lcl|NZ_VWAO01000086.1_rrna_62	90.85	79.0442	211	1721
GCF_000012825.1	GCF_008571395.1	lcl|NC_009614.1_rrna_8	lcl|NZ_VWAM01000080.1_rrna_63	90.85	79.1028	210	1721
GCF_000012825.1	GCF_008571435.1	lcl|NC_009614.1_rrna_8	lcl|NZ_VWAK01000086.1_rrna_58	90.85	78.9473	213	1721
GCF_000012825.1	GCF_008571445.1	lcl|NC_009614.1_rrna_8	lcl|NZ_VWAI01000015.1_rrna_13	90.85	79.1415	211	1721
GCF_000012825.1	GCF_008571465.1	lcl|NC_009614.1_rrna_8	lcl|NZ_VWAJ01000085.1_rrna_68	90.85	79.0691	213	1721
GCF_000012825.1	GCF_008571475.1	lcl|NC_009614.1_rrna_8	lcl|NZ_VWAH01000015.1_rrna_12	90.85	79.5572	210	1721
GCF_000012825.1	GCF_008571515.1	lcl|NC_009614.1_rrna_8	lcl|NZ_VWAG01000009.1_rrna_63	90.85	79.0496	220	1721
GCF_000012825.1	GCF_008571525.1	lcl|NC_009614.1_rrna_8	lcl|NZ_VWAF01000083.1_rrna_58	90.85	79.0425	209	1721
GCF_000012825.1	GCF_008571545.1	lcl|NC_009614.1_rrna_8	lcl|NZ_VWAC01000113.1_rrna_4	91.24	77.6784	206	1721
GCF_000012825.1	GCF_008571565.1	lcl|NC_009614.1_rrna_8	lcl|NZ_VWAB01000162.1_rrna_13	91.18	78.5618	206	1721
GCF_000012825.1	GCF_008571595.1	lcl|NC_009614.1_rrna_8	lcl|NZ_VVZZ01000202.1_rrna_25	91.18	78.4798	211	1721
GCF_000012825.1	GCF_008571605.1	lcl|NC_009614.1_rrna_8	lcl|NZ_VVZY01000137.1_rrna_10	91.43	79.3887	177	1721
GCF_000012825.1	GCF_008571625.1	lcl|NC_009614.1_rrna_8	lcl|NZ_VWAA01000161.1_rrna_18	91.18	78.5422	208	1721
GCF_000012825.1	GCF_008571655.1	lcl|NC_009614.1_rrna_8	lcl|NZ_VWAD01000007.1_rrna_60	90.77	79.1109	225	1721
GCF_000012825.1	GCF_008571695.1	lcl|NC_009614.1_rrna_8	lcl|NZ_VVZX01000012.1_rrna_3	91.43	79.2426	186	1721
GCF_000012825.1	GCF_008571705.1	lcl|NC_009614.1_rrna_8	lcl|NZ_VVZW01000007.1_rrna_61	96.93	95.4591	1277	1721
GCF_000012825.1	GCF_008571715.1	lcl|NC_009614.1_rrna_8	lcl|NZ_VVZT01000007.1_rrna_63	96.93	95.4531	1281	1721
GCF_000012825.1	GCF_008571725.1	lcl|NC_009614.1_rrna_8	lcl|NZ_VVZU01000013.1_rrna_12	96.93	95.4467	1273	1721
GCF_000012825.1	GCF_008571735.1	lcl|NC_009614.1_rrna_8	lcl|NZ_VVZV01000004.1_rrna_49	96.93	95.6852	1308	1721
GCF_000012825.1	GCF_008571795.1	lcl|NC_009614.1_rrna_8	lcl|NZ_VVZS01000006.1_rrna_54	96.93	95.4317	1282	1721
GCF_000012825.1	GCF_008571815.1	lcl|NC_009614.1_rrna_8	lcl|NZ_VVZR01000008.1_rrna_66	96.93	95.4612	1275	1721
GCF_000012825.1	GCF_008571825.1	lcl|NC_009614.1_rrna_8	lcl|NZ_VVZQ01000013.1_rrna_11	96.93	95.4495	1287	1721
GCF_000012825.1	GCF_008571855.1	lcl|NC_009614.1_rrna_8	lcl|NZ_VVZP01000008.1_rrna_68	96.93	95.4229	1281	1721
GCF_000012825.1	GCF_008571875.1	lcl|NC_009614.1_rrna_8	lcl|NZ_VVZN01000014.1_rrna_24	96.93	95.5106	1095	1721
GCF_000012825.1	GCF_008571885.1	lcl|NC_009614.1_rrna_8	lcl|NZ_VVZO01000007.1_rrna_63	96.93	95.4283	1281	1721
GCF_000012825.1	GCF_008571915.1	lcl|NC_009614.1_rrna_8	lcl|NZ_VVZM01000007.1_rrna_69	96.93	95.423	1277	1721
GCF_000012825.1	GCF_008571925.1	lcl|NC_009614.1_rrna_8	lcl|NZ_VVZL01000011.1_rrna_7	96.93	95.4403	1274	1721
GCF_000012825.1	GCF_008571955.1	lcl|NC_009614.1_rrna_8	lcl|NZ_VVZK01000011.1_rrna_2	96.93	95.4749	1276	1721
GCF_000012825.1	GCF_008571975.1	lcl|NC_009614.1_rrna_8	lcl|NZ_VVZJ01000008.1_rrna_69	96.93	95.4596	1280	1721
GCF_000012825.1	GCF_008571985.1	lcl|NC_009614.1_rrna_8	lcl|NZ_VVZI01000008.1_rrna_68	96.93	95.4677	1280	1721
GCF_000012825.1	GCF_008572005.1	lcl|NC_009614.1_rrna_8	lcl|NZ_VVZH01000008.1_rrna_67	96.93	95.4233	1281	1721
GCF_000012825.1	GCF_008572035.1	lcl|NC_009614.1_rrna_8	lcl|NZ_VVZF01000006.1_rrna_52	96.93	95.4577	1281	1721
GCF_000012825.1	GCF_008572045.1	lcl|NC_009614.1_rrna_8	lcl|NZ_VVZG01000006.1_rrna_51	96.93	95.379	1283	1721
GCF_000012825.1	GCF_008572075.1	lcl|NC_009614.1_rrna_8	lcl|NZ_VVZD01000004.1_rrna_41	96.93	95.4589	1275	1721
GCF_000012825.1	GCF_008572085.1	lcl|NC_009614.1_rrna_8	lcl|NZ_VVZC01000005.1_rrna_40	96.93	95.3027	1152	1721
GCF_000012825.1	GCF_008572095.1	lcl|NC_009614.1_rrna_8	lcl|NZ_VVZE01000008.1_rrna_66	96.93	95.454	1284	1721
GCF_000012825.1	GCF_008572125.1	lcl|NC_009614.1_rrna_8	lcl|NZ_VVZB01000001.1_rrna_30	97	95.426	1281	1721
GCF_000012825.1	GCF_008572145.1	lcl|NC_009614.1_rrna_8	lcl|NZ_VVZA01000003.1_rrna_42	97	95.2933	1296	1721
GCF_000012825.1	GCF_008572155.1	lcl|NC_009614.1_rrna_8	lcl|NZ_VVYZ01000060.1_rrna_55	97	95.3328	1285	1721
GCF_000012825.1	GCF_008572195.1	lcl|NC_009614.1_rrna_8	lcl|NZ_VVYX01000080.1_rrna_70	90.97	78.6909	233	1721
GCF_000012825.1	GCF_008572205.1	lcl|NC_009614.1_rrna_8	lcl|NZ_VVYY01000014.1_rrna_11	97	95.3311	1289	1721
GCF_000012825.1	GCF_008572225.1	lcl|NC_009614.1_rrna_8	lcl|NZ_VVYW01000008.1_rrna_64	91.16	78.6356	216	1721
GCF_000012825.1	GCF_008572235.1	lcl|NC_009614.1_rrna_8	lcl|NZ_VVYV01000113.1_rrna_2	90.84	79.577	233	1721
GCF_000012825.1	GCF_008572245.1	lcl|NC_009614.1_rrna_8	lcl|NZ_VVYU01000374.1_rrna_38	91.1	77.8657	175	1721
GCF_000012825.1	GCF_008572285.1	lcl|NC_009614.1_rrna_8	lcl|NZ_VVYR01000373.1_rrna_32	91.1	78.1675	167	1721
GCF_000012825.1	GCF_008572295.1	lcl|NC_009614.1_rrna_8	lcl|NZ_VVYT01000169.1_rrna_20	91.1	78.0562	212	1721
GCF_000012825.1	GCF_008572305.1	lcl|NC_009614.1_rrna_8	lcl|NZ_VVYQ01000058.1_rrna_57	90.98	78.4386	213	1721
GCF_000012825.1	GCF_008572315.1	lcl|NC_009614.1_rrna_8	lcl|NZ_VVYS01000302.1_rrna_29	91.03	78.2743	136	1721
GCF_000012825.1	GCF_008572355.1	lcl|NC_009614.1_rrna_8	lcl|NZ_VVYP01000052.1_rrna_56	90.98	78.5306	209	1721
GCF_000012825.1	GCF_008572365.1	lcl|NC_009614.1_rrna_8	lcl|NZ_VVYO01000017.1_rrna_20	91.05	78.7663	210	1721
GCF_000012825.1	GCF_008572405.1	lcl|NC_009614.1_rrna_8	lcl|NZ_VVYN01000029.1_rrna_36	91.05	78.807	204	1721
GCF_000012825.1	GCF_008572445.1	lcl|NC_009614.1_rrna_8	lcl|NZ_VVYL01000018.1_rrna_19	91.05	78.6507	205	1721
GCF_000012825.1	GCF_008572465.1	lcl|NC_009614.1_rrna_8	lcl|NZ_VVYK01000015.1_rrna_14	90.98	77.8933	200	1721
GCF_000012825.1	GCF_008572485.1	lcl|NC_009614.1_rrna_8	lcl|NZ_VVYJ01000004.1_rrna_57	90.98	78.9873	209	1721
GCF_000012825.1	GCF_008572505.1	lcl|NC_009614.1_rrna_8	lcl|NZ_VVYI01000061.1_rrna_55	90.98	78.9903	211	1721
GCF_000012825.1	GCF_008572535.1	lcl|NC_009614.1_rrna_8	lcl|NZ_VVYH01000039.1_rrna_37	90.98	78.5588	193	1721
GCF_000012825.1	GCF_008572545.1	lcl|NC_009614.1_rrna_8	lcl|NZ_VVYG01000044.1_rrna_41	90.98	78.4866	199	1721
GCF_000012825.1	GCF_008572575.1	lcl|NC_009614.1_rrna_8	lcl|NZ_VVYF01000040.1_rrna_34	90.98	78.5027	199	1721
GCF_000012825.1	GCF_008572585.1	lcl|NC_009614.1_rrna_8	lcl|NZ_VVYD01000016.1_rrna_18	91.05	78.9093	217	1721
GCF_000012825.1	GCF_008572595.1	lcl|NC_009614.1_rrna_8	lcl|NZ_VVYE01000049.1_rrna_38	90.98	78.444	197	1721
GCF_000012825.1	GCF_008572635.1	lcl|NC_009614.1_rrna_8	lcl|NZ_VVYC01000011.1_rrna_7	91.05	78.9633	217	1721
GCF_000012825.1	GCF_008572645.1	lcl|NC_009614.1_rrna_8	lcl|NZ_VVYB01000015.1_rrna_22	91.05	78.9029	216	1721
GCF_000012825.1	GCF_008572665.1	lcl|NC_009614.1_rrna_8	lcl|NZ_VVXZ01000015.1_rrna_17	91.05	78.9481	221	1721
GCF_000012825.1	GCF_008572685.1	lcl|NC_009614.1_rrna_8	lcl|NZ_VVYA01000016.1_rrna_20	91.05	79.0497	214	1721
GCF_000012825.1	GCF_008710235.1	lcl|NC_009614.1_rrna_8	lcl|NZ_VYQC01000002.1_rrna_20	91.25	78.555	229	1721
GCF_000012825.1	GCF_008728395.1	lcl|NC_009614.1_rrna_8	lcl|NZ_CP043529.1_rrna_37	99.87	98.5904	1318	1721
GCF_000012825.1	GCF_009019055.1	lcl|NC_009614.1_rrna_8	lcl|NZ_WCWS01000051.1_rrna_43	92.41	78.2391	188	1721
GCF_000012825.1	GCF_009019075.1	lcl|NC_009614.1_rrna_8	lcl|NZ_WCWQ01000015.1_rrna_11	92.34	78.3623	187	1721
GCF_000012825.1	GCF_009019085.1	lcl|NC_009614.1_rrna_8	lcl|NZ_WCWP01000019.1_rrna_22	92.41	78.4548	185	1721
GCF_000012825.1	GCF_009019105.1	lcl|NC_009614.1_rrna_8	lcl|NZ_WCWR01000057.1_rrna_59	92.41	78.205	186	1721
GCF_000012825.1	GCF_009019135.1	lcl|NC_009614.1_rrna_8	lcl|NZ_WCWO01000003.1_rrna_56	92.34	79.3794	207	1721
GCF_000012825.1	GCF_009019145.1	lcl|NC_009614.1_rrna_8	lcl|NZ_WCWN01000001.1_rrna_38	92.34	79.545	207	1721
GCF_000012825.1	GCF_009019175.1	lcl|NC_009614.1_rrna_8	lcl|NZ_WCWM01000119.1_rrna_1	92.41	81.4422	159	1721
GCF_000012825.1	GCF_009019185.1	lcl|NC_009614.1_rrna_8	lcl|NZ_WCWL01000015.1_rrna_10	92.41	81.5242	222	1721
GCF_000012825.1	GCF_009019195.1	lcl|NC_009614.1_rrna_8	lcl|NZ_WCWK01000017.1_rrna_19	92.47	81.562	225	1721
GCF_000012825.1	GCF_009019235.1	lcl|NC_009614.1_rrna_8	lcl|NZ_WCWI01000016.1_rrna_14	92.41	81.4494	224	1721
GCF_000012825.1	GCF_009019245.1	lcl|NC_009614.1_rrna_8	lcl|NZ_WCWJ01000016.1_rrna_11	92.41	81.6224	220	1721
GCF_000012825.1	GCF_009019275.1	lcl|NC_009614.1_rrna_8	lcl|NZ_WCWG01000089.1_rrna_69	92.47	81.6873	216	1721
GCF_000012825.1	GCF_009019285.1	lcl|NC_009614.1_rrna_8	lcl|NZ_WCWH01000030.1_rrna_28	92.41	81.7403	214	1721
GCF_000012825.1	GCF_009019315.1	lcl|NC_009614.1_rrna_8	lcl|NZ_WCWF01000019.1_rrna_22	92.41	81.5453	213	1721
GCF_000012825.1	GCF_009019335.1	lcl|NC_009614.1_rrna_8	lcl|NZ_WCWC01000154.1_rrna_18	92.47	81.3856	212	1721
GCF_000012825.1	GCF_009019345.1	lcl|NC_009614.1_rrna_8	lcl|NZ_WCWE01000100.1_rrna_5	92.41	81.5053	217	1721
GCF_000012825.1	GCF_009019355.1	lcl|NC_009614.1_rrna_8	lcl|NZ_WCWD01000012.1_rrna_20	92.41	81.6422	215	1721
GCF_000012825.1	GCF_009019385.1	lcl|NC_009614.1_rrna_8	lcl|NZ_WCWA01000030.1_rrna_33	92.47	81.5524	222	1721
GCF_000012825.1	GCF_009019395.1	lcl|NC_009614.1_rrna_8	lcl|NZ_WCWB01000006.1_rrna_50	92.47	81.4517	215	1721
GCF_000012825.1	GCF_009019435.1	lcl|NC_009614.1_rrna_8	lcl|NZ_WCVZ01000025.1_rrna_20	92.47	81.3516	219	1721
GCF_000012825.1	GCF_009019445.1	lcl|NC_009614.1_rrna_8	lcl|NZ_WCVX01000097.1_rrna_66	92.41	81.5436	216	1721
GCF_000012825.1	GCF_009019455.1	lcl|NC_009614.1_rrna_8	lcl|NZ_WCVW01000098.1_rrna_61	92.41	81.576	216	1721
GCF_000012825.1	GCF_009019465.1	lcl|NC_009614.1_rrna_8	lcl|NZ_WCVV01000083.1_rrna_35	92.47	80.4953	137	1721
GCF_000012825.1	GCF_009019475.1	lcl|NC_009614.1_rrna_8	lcl|NZ_WCVY01000258.1_rrna_25	92.41	81.2107	201	1721
GCF_000012825.1	GCF_009019535.1	lcl|NC_009614.1_rrna_8	lcl|NZ_WCVU01000085.1_rrna_59	92.47	81.5528	222	1721
GCF_000012825.1	GCF_009019545.1	lcl|NC_009614.1_rrna_8	lcl|NZ_WCVT01000176.1_rrna_16	92.41	81.4639	208	1721
GCF_000012825.1	GCF_009019555.1	lcl|NC_009614.1_rrna_8	lcl|NZ_WCVS01000191.1_rrna_28	92.41	81.3374	204	1721
GCF_000012825.1	GCF_009019585.1	lcl|NC_009614.1_rrna_8	lcl|NZ_WCVR01000026.1_rrna_25	92.41	81.5534	217	1721
GCF_000012825.1	GCF_009019615.1	lcl|NC_009614.1_rrna_8	lcl|NZ_WCVQ01000101.1_rrna_1	92.41	81.5645	212	1721
GCF_000012825.1	GCF_009019635.1	lcl|NC_009614.1_rrna_8	lcl|NZ_WCVP01000219.1_rrna_24	92.47	81.587	204	1721
GCF_000012825.1	GCF_009019645.1	lcl|NC_009614.1_rrna_8	lcl|NZ_WCVO01000175.1_rrna_15	92.41	81.5688	208	1721
GCF_000012825.1	GCF_009019655.1	lcl|NC_009614.1_rrna_8	lcl|NZ_WCVN01000143.1_rrna_16	92.47	81.2361	196	1721
GCF_000012825.1	GCF_009019695.1	lcl|NC_009614.1_rrna_8	lcl|NZ_WCVL01000172.1_rrna_16	92.41	81.6211	210	1721
GCF_000012825.1	GCF_009019725.1	lcl|NC_009614.1_rrna_8	lcl|NZ_WCVK01000053.1_rrna_49	92.41	81.5084	221	1721
GCF_000012825.1	GCF_009019735.1	lcl|NC_009614.1_rrna_8	lcl|NZ_WCVJ01000100.1_rrna_5	92.41	81.4937	217	1721
GCF_000012825.1	GCF_009019775.1	lcl|NC_009614.1_rrna_8	lcl|NZ_WCVI01000090.1_rrna_61	92.41	81.5985	218	1721
GCF_000012825.1	GCF_009019785.1	lcl|NC_009614.1_rrna_8	lcl|NZ_WCVH01000025.1_rrna_29	92.41	81.7091	210	1721
GCF_000012825.1	GCF_009019805.1	lcl|NC_009614.1_rrna_8	lcl|NZ_WCVD01000006.1_rrna_46	92.41	81.5494	212	1721
GCF_000012825.1	GCF_009019825.1	lcl|NC_009614.1_rrna_8	lcl|NZ_WCVF01000098.1_rrna_59	92.41	81.5298	218	1721
GCF_000012825.1	GCF_009019835.1	lcl|NC_009614.1_rrna_8	lcl|NZ_WCVE01000081.1_rrna_56	92.41	81.5229	216	1721
GCF_000012825.1	GCF_009019875.1	lcl|NC_009614.1_rrna_8	lcl|NZ_WCVC01000103.1_rrna_4	92.41	81.491	214	1721
GCF_000012825.1	GCF_009019885.1	lcl|NC_009614.1_rrna_8	lcl|NZ_WCVG01000104.1_rrna_4	92.41	81.5669	217	1721
GCF_000012825.1	GCF_009019905.1	lcl|NC_009614.1_rrna_8	lcl|NZ_WCVB01000104.1_rrna_1	92.41	81.6164	217	1721
GCF_000012825.1	GCF_009019935.1	lcl|NC_009614.1_rrna_8	lcl|NZ_WCVA01000105.1_rrna_5	92.41	81.5608	210	1721
GCF_000012825.1	GCF_009019945.1	lcl|NC_009614.1_rrna_8	lcl|NZ_WCUZ01000015.1_rrna_13	92.41	81.6574	215	1721
GCF_000012825.1	GCF_009019975.1	lcl|NC_009614.1_rrna_8	lcl|NZ_WCUY01000008.1_rrna_53	92.41	81.7239	219	1721
GCF_000012825.1	GCF_009019985.1	lcl|NC_009614.1_rrna_8	lcl|NZ_WCUX01000050.1_rrna_43	92.41	81.6089	215	1721
GCF_000012825.1	GCF_009020005.1	lcl|NC_009614.1_rrna_8	lcl|NZ_WCUW01000049.1_rrna_43	92.41	81.5473	216	1721
GCF_000012825.1	GCF_009020035.1	lcl|NC_009614.1_rrna_8	lcl|NZ_WCUV01000033.1_rrna_24	92.41	78.8932	189	1721
GCF_000012825.1	GCF_009020045.1	lcl|NC_009614.1_rrna_8	lcl|NZ_WCUT01000042.1_rrna_37	92.41	78.8836	188	1721
GCF_000012825.1	GCF_009020055.1	lcl|NC_009614.1_rrna_8	lcl|NZ_WCUU01000002.1_rrna_26	92.41	78.9454	189	1721
GCF_000012825.1	GCF_009020075.1	lcl|NC_009614.1_rrna_8	lcl|NZ_WCUS01000006.1_rrna_43	92.41	79.0953	187	1721
GCF_000012825.1	GCF_009020115.1	lcl|NC_009614.1_rrna_8	lcl|NZ_WCUR01000013.1_rrna_7	92.41	80.4835	187	1721
GCF_000012825.1	GCF_009020135.1	lcl|NC_009614.1_rrna_8	lcl|NZ_WCUP01000009.1_rrna_61	92.41	80.3383	210	1721
GCF_000012825.1	GCF_009020155.1	lcl|NC_009614.1_rrna_8	lcl|NZ_WCUN01000047.1_rrna_36	92.41	79.8339	199	1721
GCF_000012825.1	GCF_009020165.1	lcl|NC_009614.1_rrna_8	lcl|NZ_WCUQ01000001.1_rrna_40	92.41	80.4428	209	1721
GCF_000012825.1	GCF_009020175.1	lcl|NC_009614.1_rrna_8	lcl|NZ_WCUO01000020.1_rrna_23	92.41	79.8607	195	1721
GCF_000012825.1	GCF_009020215.1	lcl|NC_009614.1_rrna_8	lcl|NZ_WCUM01000017.1_rrna_20	92.41	79.9917	196	1721
GCF_000012825.1	GCF_009020225.1	lcl|NC_009614.1_rrna_8	lcl|NZ_WCUL01000020.1_rrna_25	92.41	79.7739	199	1721
GCF_000012825.1	GCF_009020255.1	lcl|NC_009614.1_rrna_8	lcl|NZ_WCUK01000048.1_rrna_43	92.41	79.8427	194	1721
GCF_000012825.1	GCF_009020265.1	lcl|NC_009614.1_rrna_8	lcl|NZ_WCUJ01000020.1_rrna_28	92.41	79.8981	201	1721
GCF_000012825.1	GCF_009020275.1	lcl|NC_009614.1_rrna_8	lcl|NZ_WCUI01000012.1_rrna_7	92.41	79.8596	199	1721
GCF_000012825.1	GCF_009020315.1	lcl|NC_009614.1_rrna_8	lcl|NZ_WCUH01000045.1_rrna_41	92.41	79.7224	196	1721
GCF_000012825.1	GCF_009020325.1	lcl|NC_009614.1_rrna_8	lcl|NZ_WCUG01000007.1_rrna_52	92.41	79.8031	199	1721
GCF_000012825.1	GCF_009020355.1	lcl|NC_009614.1_rrna_8	lcl|NZ_WCUE01000005.1_rrna_50	92.41	79.8283	199	1721
GCF_000012825.1	GCF_009020365.1	lcl|NC_009614.1_rrna_8	lcl|NZ_WCUD01000003.1_rrna_39	92.41	79.5298	169	1721
GCF_000012825.1	GCF_009020375.1	lcl|NC_009614.1_rrna_8	lcl|NZ_WCUF01000047.1_rrna_41	92.41	79.6314	192	1721
GCF_000012825.1	GCF_009020405.1	lcl|NC_009614.1_rrna_8	lcl|NZ_WCUC01000003.1_rrna_41	92.47	79.4632	207	1721
GCF_000012825.1	GCF_009020435.1	lcl|NC_009614.1_rrna_8	lcl|NZ_WCUB01000245.1_rrna_21	92.41	79.335	161	1721
GCF_000012825.1	GCF_009020445.1	lcl|NC_009614.1_rrna_8	lcl|NZ_WCTY01000038.1_rrna_37	92.34	78.6802	185	1721
GCF_000012825.1	GCF_009020455.1	lcl|NC_009614.1_rrna_8	lcl|NZ_WCUA01000006.1_rrna_44	92.47	79.4894	205	1721
GCF_000012825.1	GCF_009020465.1	lcl|NC_009614.1_rrna_8	lcl|NZ_WCTZ01000003.1_rrna_42	92.47	79.28	204	1721
GCF_000012825.1	GCF_009020475.1	lcl|NC_009614.1_rrna_8	lcl|NZ_WCTX01000003.1_rrna_38	92.41	81.1051	203	1721
GCF_000012825.1	GCF_009020535.1	lcl|NC_009614.1_rrna_8	lcl|NZ_WCTW01000003.1_rrna_36	92.41	81.2625	205	1721
GCF_000012825.1	GCF_009020545.1	lcl|NC_009614.1_rrna_8	lcl|NZ_WCTV01000003.1_rrna_41	92.41	81.0456	204	1721
GCF_000012825.1	GCF_009020575.1	lcl|NC_009614.1_rrna_8	lcl|NZ_WCTT01000003.1_rrna_38	92.41	81.1794	203	1721
GCF_000012825.1	GCF_009020585.1	lcl|NC_009614.1_rrna_8	lcl|NZ_WCTU01000012.1_rrna_11	92.41	81.4376	207	1721
GCF_000012825.1	GCF_009020605.1	lcl|NC_009614.1_rrna_8	lcl|NZ_WCTS01000002.1_rrna_50	92.41	81.2105	201	1721
GCF_000012825.1	GCF_009020635.1	lcl|NC_009614.1_rrna_8	lcl|NZ_WCTQ01000045.1_rrna_50	92.41	78.5364	181	1721
GCF_000012825.1	GCF_009020645.1	lcl|NC_009614.1_rrna_8	lcl|NZ_WCTR01000012.1_rrna_9	92.41	81.4947	207	1721
GCF_000012825.1	GCF_009020675.1	lcl|NC_009614.1_rrna_8	lcl|NZ_WCTO01000010.1_rrna_2	92.41	78.7137	183	1721
GCF_000012825.1	GCF_009020685.1	lcl|NC_009614.1_rrna_8	lcl|NZ_WCTN01000010.1_rrna_1	92.41	78.6171	186	1721
GCF_000012825.1	GCF_009020705.1	lcl|NC_009614.1_rrna_8	lcl|NZ_WCTP01000010.1_rrna_1	92.41	78.5585	187	1721
GCF_000012825.1	GCF_009020735.1	lcl|NC_009614.1_rrna_8	lcl|NZ_WCTM01000001.1_rrna_26	92.41	78.5319	185	1721
GCF_000012825.1	GCF_009020755.1	lcl|NC_009614.1_rrna_8	lcl|NZ_WCTL01000011.1_rrna_7	92.41	79.661	203	1721
GCF_000012825.1	GCF_009020775.1	lcl|NC_009614.1_rrna_8	lcl|NZ_WCTI01000054.1_rrna_56	92.41	80.1227	198	1721
GCF_000012825.1	GCF_009020795.1	lcl|NC_009614.1_rrna_8	lcl|NZ_WCTK01000019.1_rrna_12	92.41	79.0634	187	1721
GCF_000012825.1	GCF_009020805.1	lcl|NC_009614.1_rrna_8	lcl|NZ_WCTJ01000021.1_rrna_21	92.41	79.0505	192	1721
GCF_000012825.1	GCF_009020815.1	lcl|NC_009614.1_rrna_8	lcl|NZ_WCTH01000046.1_rrna_41	92.41	79.0187	189	1721
GCF_000012825.1	GCF_009024775.1	lcl|NC_009614.1_rrna_8	lcl|NZ_WCLU01000024.1_rrna_19	90.45	79.3814	176	1721
GCF_000012825.1	GCF_009024785.1	lcl|NC_009614.1_rrna_8	lcl|NZ_WCLT01000128.1_rrna_12	90.45	79.3396	162	1721
GCF_000012825.1	GCF_009024805.1	lcl|NC_009614.1_rrna_8	lcl|NZ_WCLS01000045.1_rrna_32	90.51	79.2495	177	1721
GCF_000012825.1	GCF_009024815.1	lcl|NC_009614.1_rrna_8	lcl|NZ_WCLQ01000017.1_rrna_12	90.45	81.3427	207	1721
GCF_000012825.1	GCF_009024855.1	lcl|NC_009614.1_rrna_8	lcl|NZ_WCLP01000045.1_rrna_31	90.45	79.4269	178	1721
GCF_000012825.1	GCF_009024865.1	lcl|NC_009614.1_rrna_8	lcl|NZ_WCLR01000096.1_rrna_59	90.45	79.4247	180	1721
GCF_000012825.1	GCF_009024895.1	lcl|NC_009614.1_rrna_8	lcl|NZ_WCLN01000001.1_rrna_11	90.31	78.5281	175	1721
GCF_000012825.1	GCF_009024915.1	lcl|NC_009614.1_rrna_8	lcl|NZ_WCLO01000093.1_rrna_63	90.45	79.0677	181	1721
GCF_000012825.1	GCF_009024935.1	lcl|NC_009614.1_rrna_8	lcl|NZ_WCLM01000002.1_rrna_23	90.31	78.4096	175	1721
GCF_000012825.1	GCF_009024945.1	lcl|NC_009614.1_rrna_8	lcl|NZ_WCLJ01000013.1_rrna_7	90.31	78.5355	174	1721
GCF_000012825.1	GCF_009024975.1	lcl|NC_009614.1_rrna_8	lcl|NZ_WCLL01000074.1_rrna_55	90.31	78.3498	172	1721
GCF_000012825.1	GCF_009024985.1	lcl|NC_009614.1_rrna_8	lcl|NZ_WCLK01000004.1_rrna_41	90.31	78.3556	175	1721
GCF_000012825.1	GCF_009025025.1	lcl|NC_009614.1_rrna_8	lcl|NZ_WCLI01000081.1_rrna_61	90.31	78.5842	173	1721
GCF_000012825.1	GCF_009025035.1	lcl|NC_009614.1_rrna_8	lcl|NZ_WCLH01000004.1_rrna_47	90.31	78.4129	173	1721
GCF_000012825.1	GCF_009025065.1	lcl|NC_009614.1_rrna_8	lcl|NZ_WCLF01000009.1_rrna_67	90.31	78.4545	172	1721
GCF_000012825.1	GCF_009025075.1	lcl|NC_009614.1_rrna_8	lcl|NZ_WCLE01000004.1_rrna_46	90.31	78.7428	178	1721
GCF_000012825.1	GCF_009025105.1	lcl|NC_009614.1_rrna_8	lcl|NZ_WCLD01000004.1_rrna_43	90.31	78.509	172	1721
GCF_000012825.1	GCF_009025135.1	lcl|NC_009614.1_rrna_8	lcl|NZ_WCLB01000003.1_rrna_34	90.51	80.1778	196	1721
GCF_000012825.1	GCF_009025145.1	lcl|NC_009614.1_rrna_8	lcl|NZ_WCLC01000003.1_rrna_34	90.51	79.2071	189	1721
GCF_000012825.1	GCF_009025175.1	lcl|NC_009614.1_rrna_8	lcl|NZ_WCLA01000003.1_rrna_42	90.51	79.2473	192	1721
GCF_000012825.1	GCF_009025185.1	lcl|NC_009614.1_rrna_8	lcl|NZ_WCKZ01000003.1_rrna_32	90.51	79.2127	189	1721
GCF_000012825.1	GCF_009025195.1	lcl|NC_009614.1_rrna_8	lcl|NZ_WCKY01000017.1_rrna_15	91.3	77.998	187	1721
GCF_000012825.1	GCF_009025235.1	lcl|NC_009614.1_rrna_8	lcl|NZ_WCKW01000030.1_rrna_29	91.3	78.0778	182	1721
GCF_000012825.1	GCF_009025245.1	lcl|NC_009614.1_rrna_8	lcl|NZ_WCKV01000110.1_rrna_3	91.49	78.3224	177	1721
GCF_000012825.1	GCF_009025265.1	lcl|NC_009614.1_rrna_8	lcl|NZ_WCKP01000035.1_rrna_48	91.49	78.1045	192	1721
GCF_000012825.1	GCF_009025275.1	lcl|NC_009614.1_rrna_8	lcl|NZ_WCKQ01000005.1_rrna_44	91.49	78.0818	193	1721
GCF_000012825.1	GCF_009025285.1	lcl|NC_009614.1_rrna_8	lcl|NZ_WCKT01000031.1_rrna_37	91.49	78.1947	195	1721
GCF_000012825.1	GCF_009025335.1	lcl|NC_009614.1_rrna_8	lcl|NZ_WCKN01000032.1_rrna_40	91.3	78.1165	185	1721
GCF_000012825.1	GCF_009025375.1	lcl|NC_009614.1_rrna_8	lcl|NZ_WCIF01000073.1_rrna_74	99.61	99.1669	1405	1721
GCF_000012825.1	GCF_009025385.1	lcl|NC_009614.1_rrna_8	lcl|NZ_WCIK01000060.1_rrna_63	99.93	98.8259	1329	1721
GCF_000012825.1	GCF_009025475.1	lcl|NC_009614.1_rrna_8	lcl|NZ_WCID01000070.1_rrna_72	90.72	78.8875	224	1721
GCF_000012825.1	GCF_009025535.1	lcl|NC_009614.1_rrna_8	lcl|NZ_WCIG01000073.1_rrna_70	99.8	98.6932	1270	1721
GCF_000012825.1	GCF_009025615.1	lcl|NC_009614.1_rrna_8	lcl|NZ_WCKX01000083.1_rrna_53	91.3	78.1326	176	1721
GCF_000012825.1	GCF_009025625.1	lcl|NC_009614.1_rrna_8	lcl|NZ_WCKS01000006.1_rrna_49	91.49	78.2621	199	1721
GCF_000012825.1	GCF_009025695.1	lcl|NC_009614.1_rrna_8	lcl|NZ_WCIJ01000024.1_rrna_29	90.98	77.8442	180	1721
GCF_000012825.1	GCF_009025705.1	lcl|NC_009614.1_rrna_8	lcl|NZ_WCIE01000028.1_rrna_36	90.98	77.9476	174	1721
GCF_000012825.1	GCF_009025795.1	lcl|NC_009614.1_rrna_8	lcl|NZ_WCKU01000168.1_rrna_28	91.49	78.1345	187	1721
GCF_000012825.1	GCF_009025805.1	lcl|NC_009614.1_rrna_8	lcl|NZ_WCIC01000070.1_rrna_71	99.93	98.9511	1376	1721
GCF_000012825.1	GCF_009025815.1	lcl|NC_009614.1_rrna_8	lcl|NZ_WCKR01000032.1_rrna_40	91.49	78.1199	192	1721
GCF_000012825.1	GCF_009025835.1	lcl|NC_009614.1_rrna_8	lcl|NZ_WCKO01000010.1_rrna_5	91.3	78.1642	190	1721
GCF_000012825.1	GCF_009093695.1	lcl|NC_009614.1_rrna_8	lcl|NZ_WDES01000160.1_rrna_49	91.18	78.0284	221	1721
GCF_000012825.1	GCF_009093775.1	lcl|NC_009614.1_rrna_8	lcl|NZ_WDEO01000104.1_rrna_1	91.05	77.8629	214	1721
GCF_000012825.1	GCF_009093835.1	lcl|NC_009614.1_rrna_8	lcl|NZ_WDEQ01000287.1_rrna_28	91.05	77.902	209	1721
GCF_000012825.1	GCF_009093915.1	lcl|NC_009614.1_rrna_8	lcl|NZ_WDEN01000009.1_rrna_69	90.98	78.0915	190	1721
GCF_000012825.1	GCF_009093945.1	lcl|NC_009614.1_rrna_8	lcl|NZ_WDEP01000151.1_rrna_15	91.05	77.87	200	1721
GCF_000012825.1	GCF_009095545.1	lcl|NC_009614.1_rrna_8	lcl|NZ_WDEK01000104.1_rrna_1	91.05	78.2694	227	1721
GCF_000012825.1	GCF_009101505.1	lcl|NC_009614.1_rrna_8	lcl|NZ_WDCT01000087.1_rrna_61	91.05	78.3623	203	1721
GCF_000012825.1	GCF_009101535.1	lcl|NC_009614.1_rrna_8	lcl|NZ_WDCB01000130.1_rrna_13	91.05	78.2144	214	1721
GCF_000012825.1	GCF_009101555.1	lcl|NC_009614.1_rrna_8	lcl|NZ_WDDY01000158.1_rrna_19	91.05	78.5524	208	1721
GCF_000012825.1	GCF_009101565.1	lcl|NC_009614.1_rrna_8	lcl|NZ_WDEB01000157.1_rrna_14	91.05	78.4345	213	1721
GCF_000012825.1	GCF_009101625.1	lcl|NC_009614.1_rrna_8	lcl|NZ_WDDG01000356.1_rrna_31	91.05	78.3682	204	1721
GCF_000012825.1	GCF_009101635.1	lcl|NC_009614.1_rrna_8	lcl|NZ_WDDX01000162.1_rrna_21	91.05	78.3952	212	1721
GCF_000012825.1	GCF_009101645.1	lcl|NC_009614.1_rrna_8	lcl|NZ_WDDK01000028.1_rrna_11	91.05	78.194	167	1721
GCF_000012825.1	GCF_009101745.1	lcl|NC_009614.1_rrna_8	lcl|NZ_WDCR01000226.1_rrna_20	91.05	78.3905	211	1721
GCF_000012825.1	GCF_009101775.1	lcl|NC_009614.1_rrna_8	lcl|NZ_WDCQ01000200.1_rrna_28	91.05	78.2666	215	1721
GCF_000012825.1	GCF_009101785.1	lcl|NC_009614.1_rrna_8	lcl|NZ_WDCA01000139.1_rrna_16	91.11	78.075	211	1721
GCF_000012825.1	GCF_009101945.1	lcl|NC_009614.1_rrna_8	lcl|NZ_WDEL01000115.1_rrna_6	91.05	77.9744	234	1721
GCF_000012825.1	GCF_009101965.1	lcl|NC_009614.1_rrna_8	lcl|NZ_WDEI01000368.1_rrna_36	91.05	78.0429	166	1721
GCF_000012825.1	GCF_009101985.1	lcl|NC_009614.1_rrna_8	lcl|NZ_WDEJ01000249.1_rrna_46	91.05	78.0284	209	1721
GCF_000012825.1	GCF_009102015.1	lcl|NC_009614.1_rrna_8	lcl|NZ_WDEG01000094.1_rrna_79	91.05	78.2689	229	1721
GCF_000012825.1	GCF_009102025.1	lcl|NC_009614.1_rrna_8	lcl|NZ_WDEF01000121.1_rrna_7	90.98	78.1112	223	1721
GCF_000012825.1	GCF_009102045.1	lcl|NC_009614.1_rrna_8	lcl|NZ_WDEH01000012.1_rrna_9	91.05	78.2115	226	1721
GCF_000012825.1	GCF_009102075.1	lcl|NC_009614.1_rrna_8	lcl|NZ_WDEE01000130.1_rrna_13	90.72	78.1679	217	1721
GCF_000012825.1	GCF_009102085.1	lcl|NC_009614.1_rrna_8	lcl|NZ_WDED01000080.1_rrna_65	90.98	78.2591	222	1721
GCF_000012825.1	GCF_009102105.1	lcl|NC_009614.1_rrna_8	lcl|NZ_WDEC01000165.1_rrna_16	91.05	78.5091	216	1721
GCF_000012825.1	GCF_009102135.1	lcl|NC_009614.1_rrna_8	lcl|NZ_WDDW01000176.1_rrna_16	91.05	78.4379	210	1721
GCF_000012825.1	GCF_009102145.1	lcl|NC_009614.1_rrna_8	lcl|NZ_WDDU01000213.1_rrna_32	91.05	78.1407	193	1721
GCF_000012825.1	GCF_009102165.1	lcl|NC_009614.1_rrna_8	lcl|NZ_WDDT01000264.1_rrna_39	91.05	78.3666	206	1721
GCF_000012825.1	GCF_009102185.1	lcl|NC_009614.1_rrna_8	lcl|NZ_WDDV01000188.1_rrna_26	91.05	78.3685	216	1721
GCF_000012825.1	GCF_009102215.1	lcl|NC_009614.1_rrna_8	lcl|NZ_WDDS01000258.1_rrna_33	91.05	78.5029	207	1721
GCF_000012825.1	GCF_009102225.1	lcl|NC_009614.1_rrna_8	lcl|NZ_WDDR01000151.1_rrna_13	91.05	78.5695	212	1721
GCF_000012825.1	GCF_009102245.1	lcl|NC_009614.1_rrna_8	lcl|NZ_WDDP01000283.1_rrna_31	91.05	78.3642	207	1721
GCF_000012825.1	GCF_009102285.1	lcl|NC_009614.1_rrna_8	lcl|NZ_WDDO01000272.1_rrna_37	91.05	78.4586	205	1721
GCF_000012825.1	GCF_009102305.1	lcl|NC_009614.1_rrna_8	lcl|NZ_WDDM01000200.1_rrna_22	91.05	78.3531	213	1721
GCF_000012825.1	GCF_009102325.1	lcl|NC_009614.1_rrna_8	lcl|NZ_WDDN01000161.1_rrna_19	91.05	78.3632	214	1721
GCF_000012825.1	GCF_009102375.1	lcl|NC_009614.1_rrna_8	lcl|NZ_WDDE01000084.1_rrna_56	91.05	78.5695	187	1721
GCF_000012825.1	GCF_009102385.1	lcl|NC_009614.1_rrna_8	lcl|NZ_WDDD01000263.1_rrna_36	91.05	78.3303	207	1721
GCF_000012825.1	GCF_009102405.1	lcl|NC_009614.1_rrna_8	lcl|NZ_WDDC01000381.1_rrna_34	91.05	78.1898	184	1721
GCF_000012825.1	GCF_009102425.1	lcl|NC_009614.1_rrna_8	lcl|NZ_WDDB01000259.1_rrna_17	91.05	78.3604	149	1721
GCF_000012825.1	GCF_009102465.1	lcl|NC_009614.1_rrna_8	lcl|NZ_WDCZ01000179.1_rrna_19	91.05	78.4012	213	1721
GCF_000012825.1	GCF_009102485.1	lcl|NC_009614.1_rrna_8	lcl|NZ_WDCX01000195.1_rrna_28	91.05	78.3054	217	1721
GCF_000012825.1	GCF_009102505.1	lcl|NC_009614.1_rrna_8	lcl|NZ_WDCY01000171.1_rrna_14	91.05	78.4595	215	1721
GCF_000012825.1	GCF_009102525.1	lcl|NC_009614.1_rrna_8	lcl|NZ_WDCW01000198.1_rrna_25	91.05	78.3509	212	1721
GCF_000012825.1	GCF_009102575.1	lcl|NC_009614.1_rrna_8	lcl|NZ_WDCU01000182.1_rrna_16	91.05	78.4338	182	1721
GCF_000012825.1	GCF_009102585.1	lcl|NC_009614.1_rrna_8	lcl|NZ_WDCO01000302.1_rrna_11	91.24	79.4226	156	1721
GCF_000012825.1	GCF_009102605.1	lcl|NC_009614.1_rrna_8	lcl|NZ_WDCN01000015.1_rrna_11	91.11	79.4585	234	1721
GCF_000012825.1	GCF_009102625.1	lcl|NC_009614.1_rrna_8	lcl|NZ_WDCP01000059.1_rrna_54	91.05	78.664	218	1721
GCF_000012825.1	GCF_009102665.1	lcl|NC_009614.1_rrna_8	lcl|NZ_WDCM01000041.1_rrna_44	91.18	79.4902	230	1721
GCF_000012825.1	GCF_009102675.1	lcl|NC_009614.1_rrna_8	lcl|NZ_WDCJ01000024.1_rrna_19	91.11	79.5139	236	1721
GCF_000012825.1	GCF_009102685.1	lcl|NC_009614.1_rrna_8	lcl|NZ_WDCL01000101.1_rrna_1	91.05	79.453	230	1721
GCF_000012825.1	GCF_009102705.1	lcl|NC_009614.1_rrna_8	lcl|NZ_WDCK01000002.1_rrna_31	91.11	79.5344	234	1721
GCF_000012825.1	GCF_009102725.1	lcl|NC_009614.1_rrna_8	lcl|NZ_WDCI01000113.1_rrna_2	91.11	79.4477	231	1721
GCF_000012825.1	GCF_009102755.1	lcl|NC_009614.1_rrna_8	lcl|NZ_WDCG01000001.1_rrna_18	91.11	79.9439	226	1721
GCF_000012825.1	GCF_009102765.1	lcl|NC_009614.1_rrna_8	lcl|NZ_WDCH01000002.1_rrna_29	91.11	79.6489	230	1721
GCF_000012825.1	GCF_009102785.1	lcl|NC_009614.1_rrna_8	lcl|NZ_WDCF01000239.1_rrna_32	91.05	78.6715	230	1721
GCF_000012825.1	GCF_009102805.1	lcl|NC_009614.1_rrna_8	lcl|NZ_WDCE01000032.1_rrna_31	91.05	78.8512	242	1721
GCF_000012825.1	GCF_009102825.1	lcl|NC_009614.1_rrna_8	lcl|NZ_WDCD01000002.1_rrna_23	91.05	78.9589	246	1721
GCF_000012825.1	GCF_009102845.1	lcl|NC_009614.1_rrna_8	lcl|NZ_WDCC01000113.1_rrna_8	91.05	78.7745	242	1721
GCF_000012825.1	GCF_009103215.1	lcl|NC_009614.1_rrna_8	lcl|NZ_WDDL01000188.1_rrna_25	91.05	78.3695	217	1721
GCF_000012825.1	GCF_009148965.1	lcl|NC_009614.1_rrna_8	lcl|NZ_WDEM01000032.1_rrna_29	91.05	78.0282	227	1721
GCF_000012825.1	GCF_009193295.2	lcl|NC_009614.1_rrna_8	lcl|NZ_CP059973.1_rrna_7	90.92	78.4921	209	1721
GCF_000012825.1	GCF_009193325.2	lcl|NC_009614.1_rrna_8	lcl|NZ_CP059856.1_rrna_60	91.05	78.4229	206	1721
GCF_000012825.1	GCF_009679165.1	lcl|NC_009614.1_rrna_8	lcl|NZ_WKOQ01000026.1_rrna_44	90.39	82.8585	8	1721
GCF_000012825.1	GCF_009734165.1	lcl|NC_009614.1_rrna_8	lcl|NZ_CP046397.1_rrna_30	90.59	78.506	226	1721
GCF_000012825.1	GCF_009874895.1	lcl|NC_009614.1_rrna_8	lcl|NZ_WWQK01000073.1_rrna_71	90.85	84.3213	4	1721
GCF_000012825.1	GCF_009875475.1	lcl|NC_009614.1_rrna_8	lcl|NZ_WWRS01000030.1_rrna_53	90.59	82.0357	5	1721
GCF_000012825.1	GCF_009911015.1	lcl|NC_009614.1_rrna_8	lcl|NZ_QXWL01000115.1_rrna_1	94.25	90.4141	1073	1721
GCF_000012825.1	GCF_010206385.1	lcl|NC_009614.1_rrna_8	lcl|NZ_VIRE01000037.1_rrna_86	91.24	78.6599	199	1721
GCF_000012825.1	GCF_010500965.1	lcl|NC_009614.1_rrna_8	lcl|NZ_QVMI01000064.1_rrna_57	90.12	77.0634	109	1721
GCF_000012825.1	GCF_011038695.1	lcl|NC_009614.1_rrna_8	lcl|NZ_JAAKDM010000034.1_rrna_41	91.31	77.7371	155	1721
GCF_000012825.1	GCF_011038705.2	lcl|NC_009614.1_rrna_8	lcl|NZ_CP072198.1_rrna_5	91.31	78.3186	164	1721
GCF_000012825.1	GCF_011958815.1	lcl|NC_009614.1_rrna_8	lcl|NZ_BLLS01000067.1_rrna_29	91.37	77.9963	170	1721
GCF_000012825.1	GCF_012113595.1	lcl|NC_009614.1_rrna_8	lcl|NZ_CP050831.1_rrna_74	91.43	78.8568	219	1721
GCF_000012825.1	GCF_012151035.1	lcl|NC_009614.1_rrna_8	lcl|NZ_AP022660.1_rrna_50	90.78	79.046	218	1721
GCF_000012825.1	GCF_012844105.1	lcl|NC_009614.1_rrna_8	lcl|NZ_JABAGK010000036.1_rrna_52	91.05	78.5644	188	1721
GCF_000012825.1	GCF_012844125.1	lcl|NC_009614.1_rrna_8	lcl|NZ_JABAGL010000053.1_rrna_48	91.43	78.5582	167	1721
GCF_000012825.1	GCF_012976275.1	lcl|NC_009614.1_rrna_8	lcl|NZ_JABDSF010000109.1_rrna_30	90.84	98.5341	1284	1721
GCF_000012825.1	GCF_012976285.1	lcl|NC_009614.1_rrna_8	lcl|NZ_JABDSH010000068.1_rrna_25	98.82	98.784	1329	1721
GCF_000012825.1	GCF_012976365.1	lcl|NC_009614.1_rrna_8	lcl|NZ_JABDSA010000067.1_rrna_26	99.8	99.9387	1619	1721
GCF_000012825.1	GCF_012976385.1	lcl|NC_009614.1_rrna_8	lcl|NZ_JABDSC010000089.1_rrna_18	100	98.9909	1282	1721
GCF_000012825.1	GCF_012976745.1	lcl|NC_009614.1_rrna_8	lcl|NZ_JABDSE010000069.1_rrna_78	99.87	98.7586	1318	1721
GCF_000012825.1	GCF_012976765.1	lcl|NC_009614.1_rrna_8	lcl|NZ_JABDSG010000119.1_rrna_28	100	98.7122	1278	1721
GCF_000012825.1	GCF_012976775.1	lcl|NC_009614.1_rrna_8	lcl|NZ_JABDSD010000093.1_rrna_9	92.85	99.0538	1367	1721
GCF_000012825.1	GCF_012976785.1	lcl|NC_009614.1_rrna_8	lcl|NZ_JABDSJ010000060.1_rrna_79	99.67	98.9286	1255	1721
GCF_000012825.1	GCF_013009555.1	lcl|NC_009614.1_rrna_8	lcl|NZ_CP046176.1_rrna_5	96.93	95.365	1297	1721
GCF_000012825.1	GCF_013009675.1	lcl|NC_009614.1_rrna_8	lcl|NZ_CP046424.1_rrna_7	96.93	95.4354	1335	1721
GCF_000012825.1	GCF_013009875.1	lcl|NC_009614.1_rrna_8	lcl|NZ_CP046425.1_rrna_6	96.93	95.5388	1325	1721
GCF_000012825.1	GCF_013010095.1	lcl|NC_009614.1_rrna_8	lcl|NZ_CP046426.1_rrna_6	96.93	95.4964	1325	1721
GCF_000012825.1	GCF_013010255.1	lcl|NC_009614.1_rrna_8	lcl|NZ_CP046427.1_rrna_62	97	95.3084	1315	1721
GCF_000012825.1	GCF_013010365.1	lcl|NC_009614.1_rrna_8	lcl|NZ_CP046428.1_rrna_43	97	95.3024	1299	1721
GCF_000012825.1	GCF_013267555.1	lcl|NC_009614.1_rrna_8	lcl|NZ_CP054003.1_rrna_48	91.5	78.6309	183	1721
GCF_000012825.1	GCF_013358205.1	lcl|NC_009614.1_rrna_8	lcl|NZ_JABVZU010000002.1_rrna_6	94.05	90.2194	1122	1721
GCF_000012825.1	GCF_013361135.1	lcl|NC_009614.1_rrna_8	lcl|NZ_JABWDD010000108.1_rrna_4	90.39	78.433	220	1721
GCF_000012825.1	GCF_013361175.1	lcl|NC_009614.1_rrna_8	lcl|NZ_JABWDE010000120.1_rrna_2	99.8	98.5999	1234	1721
GCF_000012825.1	GCF_013361195.1	lcl|NC_009614.1_rrna_8	lcl|NZ_JABWDF010000025.1_rrna_24	92.28	80.8499	184	1721
GCF_000012825.1	GCF_013361225.1	lcl|NC_009614.1_rrna_8	lcl|NZ_JABWDI010000042.1_rrna_37	92.47	78.2829	189	1721
GCF_000012825.1	GCF_013361245.1	lcl|NC_009614.1_rrna_8	lcl|NZ_JABWDH010000237.1_rrna_19	90.39	78.2995	208	1721
GCF_000012825.1	GCF_013373675.1	lcl|NC_009614.1_rrna_8	lcl|NZ_JABXJH010000109.1_rrna_9	91.95	78.0346	169	1721
GCF_000012825.1	GCF_013618865.1	lcl|NC_009614.1_rrna_8	lcl|NZ_JABSOE010000178.1_rrna_37	90.71	78.2541	198	1721
GCF_000012825.1	GCF_013694025.1	lcl|NC_009614.1_rrna_8	lcl|NZ_JACEFH010000124.1_rrna_16	91.11	78.5182	174	1721
GCF_000012825.1	GCF_013874375.1	lcl|NC_009614.1_rrna_8	lcl|NZ_CP059408.1_rrna_7	91.56	80.0284	218	1721
GCF_000012825.1	GCF_014042415.1	lcl|NC_009614.1_rrna_8	lcl|NZ_JACFSX010000027.1_rrna_28	91.11	78.2325	174	1721
GCF_000012825.1	GCF_014042455.1	lcl|NC_009614.1_rrna_8	lcl|NZ_JACFSV010000040.1_rrna_47	91.05	78.5581	184	1721
GCF_000012825.1	GCF_014131755.1	lcl|NC_009614.1_rrna_8	lcl|NZ_CP040530.1_rrna_72	91.16	80.1377	240	1721
GCF_000012825.1	GCF_014287315.1	lcl|NC_009614.1_rrna_8	lcl|NZ_JACOOB010000044.1_rrna_69	91.37	79.5759	214	1721
GCF_000012825.1	GCF_014287385.1	lcl|NC_009614.1_rrna_8	lcl|NZ_JACOOE010000029.1_rrna_69	91.05	78.227	202	1721
GCF_000012825.1	GCF_014287405.1	lcl|NC_009614.1_rrna_8	lcl|NZ_JACOOD010000087.1_rrna_62	90.45	78.9732	196	1721
GCF_000012825.1	GCF_014287575.1	lcl|NC_009614.1_rrna_8	lcl|NZ_JACOOG010000001.1_rrna_7	91.56	78.7779	199	1721
GCF_000012825.1	GCF_014334015.1	lcl|NC_009614.1_rrna_8	lcl|NZ_CP060488.1_rrna_32	90.25	79.4422	219	1721
GCF_000012825.1	GCF_014639055.1	lcl|NC_009614.1_rrna_8	lcl|NZ_JACTVZ010000033.1_rrna_47	90.92	78.2956	180	1721
GCF_000012825.1	GCF_014893755.1	lcl|NC_009614.1_rrna_8	lcl|NZ_JACWLM010000003.1_rrna_89	91.05	78.4596	175	1721
GCF_000012825.1	GCF_014982965.1	lcl|NC_009614.1_rrna_8	lcl|NZ_JADCKJ010000023.1_rrna_44	96.93	95.3985	1331	1721
GCF_000012825.1	GCF_015070945.1	lcl|NC_009614.1_rrna_8	lcl|NZ_JADDIJ010000089.1_rrna_55	91.5	78.2343	161	1721
GCF_000012825.1	GCF_015124975.1	lcl|NC_009614.1_rrna_8	lcl|NZ_JABUBW010000063.1_rrna_63	92.47	79.0171	199	1721
GCF_000012825.1	GCF_015234815.1	lcl|NC_009614.1_rrna_8	lcl|NZ_JADGKQ010000125.1_rrna_8	91.18	78.561	195	1721
GCF_000012825.1	GCF_015235485.1	lcl|NC_009614.1_rrna_8	lcl|NZ_JADGLP010000315.1_rrna_52	91.18	78.6096	189	1721
GCF_000012825.1	GCF_015546675.1	lcl|NC_009614.1_rrna_8	lcl|NZ_JADMTS010000066.1_rrna_61	90.78	77.8936	207	1721
GCF_000012825.1	GCF_015546775.1	lcl|NC_009614.1_rrna_8	lcl|NZ_JADMTW010000066.1_rrna_82	91.11	77.7221	193	1721
GCF_000012825.1	GCF_015546815.1	lcl|NC_009614.1_rrna_8	lcl|NZ_JADMTU010000068.1_rrna_69	93.27	81.763	588	1721
GCF_000012825.1	GCF_015546885.1	lcl|NC_009614.1_rrna_8	lcl|NZ_JADMTZ010000038.1_rrna_44	90.98	78.8497	210	1721
GCF_000012825.1	GCF_015546945.1	lcl|NC_009614.1_rrna_8	lcl|NZ_JADMUC010000033.1_rrna_31	91.16	78.0811	236	1721
GCF_000012825.1	GCF_015547185.1	lcl|NC_009614.1_rrna_8	lcl|NZ_JADMUP010000069.1_rrna_71	92.54	83.5247	239	1721
GCF_000012825.1	GCF_015547195.1	lcl|NC_009614.1_rrna_8	lcl|NZ_JADMUQ010000068.1_rrna_61	90.46	78.6013	219	1721
GCF_000012825.1	GCF_015547255.1	lcl|NC_009614.1_rrna_8	lcl|NZ_JADMUT010000080.1_rrna_63	93.2	81.6631	579	1721
GCF_000012825.1	GCF_015547315.1	lcl|NC_009614.1_rrna_8	lcl|NZ_JADMUW010000113.1_rrna_4	100	99.0715	1349	1721
GCF_000012825.1	GCF_015547385.1	lcl|NC_009614.1_rrna_8	lcl|NZ_JADMUZ010000086.1_rrna_73	99.87	98.9132	1237	1721
GCF_000012825.1	GCF_015547465.1	lcl|NC_009614.1_rrna_8	lcl|NZ_JADMVD010000069.1_rrna_61	90.59	77.8835	198	1721
GCF_000012825.1	GCF_015547505.1	lcl|NC_009614.1_rrna_8	lcl|NZ_JADMVH010000079.1_rrna_68	93.53	81.7103	567	1721
GCF_000012825.1	GCF_015547545.1	lcl|NC_009614.1_rrna_8	lcl|NZ_JADMVF010000122.1_rrna_13	91.05	79.084	232	1721
GCF_000012825.1	GCF_015547555.1	lcl|NC_009614.1_rrna_8	lcl|NZ_JADMVI010000070.1_rrna_56	91.31	81.627	203	1721
GCF_000012825.1	GCF_015547585.1	lcl|NC_009614.1_rrna_8	lcl|NZ_JADMVJ010000058.1_rrna_60	91.43	77.6359	180	1721
GCF_000012825.1	GCF_015547605.1	lcl|NC_009614.1_rrna_8	lcl|NZ_JADMVK010000092.1_rrna_75	91.16	79.206	195	1721
GCF_000012825.1	GCF_015547705.1	lcl|NC_009614.1_rrna_8	lcl|NZ_JADMVQ010000082.1_rrna_62	90.26	78.2707	214	1721
GCF_000012825.1	GCF_015547765.1	lcl|NC_009614.1_rrna_8	lcl|NZ_JADMVS010000079.1_rrna_64	90.59	78.0276	204	1721
GCF_000012825.1	GCF_015548005.1	lcl|NC_009614.1_rrna_8	lcl|NZ_JADMWE010000059.1_rrna_45	92.47	80.9097	194	1721
GCF_000012825.1	GCF_015548115.1	lcl|NC_009614.1_rrna_8	lcl|NZ_JADMWN010000080.1_rrna_69	97	95.3972	1258	1721
GCF_000012825.1	GCF_015548125.1	lcl|NC_009614.1_rrna_8	lcl|NZ_JADMWM010000100.1_rrna_5	99.41	98.824700000000007	1245	1721
GCF_000012825.1	GCF_015548225.1	lcl|NC_009614.1_rrna_8	lcl|NZ_JADMWO010000056.1_rrna_60	90.65	78.1469	211	1721
GCF_000012825.1	GCF_015548265.1	lcl|NC_009614.1_rrna_8	lcl|NZ_JADMWQ010000050.1_rrna_52	90.72	78.2698	216	1721
GCF_000012825.1	GCF_015548325.1	lcl|NC_009614.1_rrna_8	lcl|NZ_JADMWU010000037.1_rrna_67	90.59	77.8404	211	1721
GCF_000012825.1	GCF_015548485.1	lcl|NC_009614.1_rrna_8	lcl|NZ_JADMXB010000067.1_rrna_73	91.11	78.0648	214	1721
GCF_000012825.1	GCF_015548495.1	lcl|NC_009614.1_rrna_8	lcl|NZ_JADMXD010000043.1_rrna_39	91.05	78.3629	179	1721
GCF_000012825.1	GCF_015548595.1	lcl|NC_009614.1_rrna_8	lcl|NZ_JADMXK010000039.1_rrna_49	91.11	78.8458	185	1721
GCF_000012825.1	GCF_015548695.1	lcl|NC_009614.1_rrna_8	lcl|NZ_JADMXO010000076.1_rrna_61	90.84	77.7134	212	1721
GCF_000012825.1	GCF_015548825.1	lcl|NC_009614.1_rrna_8	lcl|NZ_JADMXT010000002.1_rrna_47	91.05	78.4921	187	1721
GCF_000012825.1	GCF_015548845.1	lcl|NC_009614.1_rrna_8	lcl|NZ_JADMXV010000072.1_rrna_74	90.33	78.4515	223	1721
GCF_000012825.1	GCF_015548855.1	lcl|NC_009614.1_rrna_8	lcl|NZ_JADMXX010000036.1_rrna_33	97	95.4273	1300	1721
GCF_000012825.1	GCF_015549065.1	lcl|NC_009614.1_rrna_8	lcl|NZ_JADMYG010000078.1_rrna_78	90.13	78.6004	227	1721
GCF_000012825.1	GCF_015549385.1	lcl|NC_009614.1_rrna_8	lcl|NZ_JADMYW010000073.1_rrna_62	93.53	81.5187	582	1721
GCF_000012825.1	GCF_015549585.1	lcl|NC_009614.1_rrna_8	lcl|NZ_JADMZD010000001.1_rrna_17	91.25	77.5713	216	1721
GCF_000012825.1	GCF_015549605.1	lcl|NC_009614.1_rrna_8	lcl|NZ_JADMZH010000047.1_rrna_43	92.47	80.076	203	1721
GCF_000012825.1	GCF_015549665.1	lcl|NC_009614.1_rrna_8	lcl|NZ_JADMZI010000055.1_rrna_51	92.47	80.8929	218	1721
GCF_000012825.1	GCF_015549725.1	lcl|NC_009614.1_rrna_8	lcl|NZ_JADMZJ010000175.1_rrna_28	99.48	98.6385	1276	1721
GCF_000012825.1	GCF_015549745.1	lcl|NC_009614.1_rrna_8	lcl|NZ_JADMZM010000080.1_rrna_72	90.33	78.1418	225	1721
GCF_000012825.1	GCF_015549845.1	lcl|NC_009614.1_rrna_8	lcl|NZ_JADMZQ010000077.1_rrna_67	92.41	79.2185	187	1721
GCF_000012825.1	GCF_015550085.1	lcl|NC_009614.1_rrna_8	lcl|NZ_JADNAE010000068.1_rrna_60	90.9	79.4209	247	1721
GCF_000012825.1	GCF_015550105.1	lcl|NC_009614.1_rrna_8	lcl|NZ_JADNAD010000062.1_rrna_59	90.26	78.0017	216	1721
GCF_000012825.1	GCF_015550165.1	lcl|NC_009614.1_rrna_8	lcl|NZ_JADNAF010000211.1_rrna_28	90.31	78.0195	211	1721
GCF_000012825.1	GCF_015550265.1	lcl|NC_009614.1_rrna_8	lcl|NZ_JADNAL010000060.1_rrna_49	91.1	77.78	206	1721
GCF_000012825.1	GCF_015550345.1	lcl|NC_009614.1_rrna_8	lcl|NZ_JADNAP010000028.1_rrna_29	92.47	81.3555	208	1721
GCF_000012825.1	GCF_015550455.1	lcl|NC_009614.1_rrna_8	lcl|NZ_JADNAV010000076.1_rrna_62	92.02	78.7551	189	1721
GCF_000012825.1	GCF_015550495.1	lcl|NC_009614.1_rrna_8	lcl|NZ_JADNAX010000023.1_rrna_34	90.98	76.6586	9	1721
GCF_000012825.1	GCF_015550585.1	lcl|NC_009614.1_rrna_8	lcl|NZ_JADNBC010000002.1_rrna_32	96.93	95.4254	1271	1721
GCF_000012825.1	GCF_015550745.1	lcl|NC_009614.1_rrna_8	lcl|NZ_JADNBJ010000093.1_rrna_79	99.8	98.59	1294	1721
GCF_000012825.1	GCF_015550765.1	lcl|NC_009614.1_rrna_8	lcl|NZ_JADNBK010000048.1_rrna_49	91.24	78.7914	170	1721
GCF_000012825.1	GCF_015550845.1	lcl|NC_009614.1_rrna_8	lcl|NZ_JADNBO010000068.1_rrna_54	92.41	79.5132	187	1721
GCF_000012825.1	GCF_015550905.1	lcl|NC_009614.1_rrna_8	lcl|NZ_JADNBR010000030.1_rrna_40	92.41	78.4499	180	1721
GCF_000012825.1	GCF_015551025.1	lcl|NC_009614.1_rrna_8	lcl|NZ_JADNBX010000009.1_rrna_68	96.87	95.3056	1273	1721
GCF_000012825.1	GCF_015551105.1	lcl|NC_009614.1_rrna_8	lcl|NZ_JADNCB010000067.1_rrna_69	92.34	78.6991	193	1721
GCF_000012825.1	GCF_015551145.1	lcl|NC_009614.1_rrna_8	lcl|NZ_JADNCD010000084.1_rrna_84	91.1	79.0155	224	1721
GCF_000012825.1	GCF_015551275.1	lcl|NC_009614.1_rrna_8	lcl|NZ_JADNCK010000057.1_rrna_46	91.05	79.2241	223	1721
GCF_000012825.1	GCF_015551485.1	lcl|NC_009614.1_rrna_8	lcl|NZ_JADNCV010000034.1_rrna_43	91.56	78.5765	180	1721
GCF_000012825.1	GCF_015551575.1	lcl|NC_009614.1_rrna_8	lcl|NZ_JADNCX010000047.1_rrna_44	92.41	78.0219	180	1721
GCF_000012825.1	GCF_015551725.1	lcl|NC_009614.1_rrna_8	lcl|NZ_JADNDG010000075.1_rrna_58	91.16	77.671	172	1721
GCF_000012825.1	GCF_015551805.1	lcl|NC_009614.1_rrna_8	lcl|NZ_JADNDK010000095.1_rrna_66	91.31	78.6418	226	1721
GCF_000012825.1	GCF_015551835.1	lcl|NC_009614.1_rrna_8	lcl|NZ_JADNDM010000096.1_rrna_67	90.39	78.6217	232	1721
GCF_000012825.1	GCF_015551865.1	lcl|NC_009614.1_rrna_8	lcl|NZ_JADNDN010000072.1_rrna_59	90.98	78.5116	199	1721
GCF_000012825.1	GCF_015551965.1	lcl|NC_009614.1_rrna_8	lcl|NZ_JADNDV010000059.1_rrna_47	90.51	78.3819	173	1721
GCF_000012825.1	GCF_015551975.1	lcl|NC_009614.1_rrna_8	lcl|NZ_JADNDU010000074.1_rrna_73	100	98.9704	1318	1721
GCF_000012825.1	GCF_015551985.1	lcl|NC_009614.1_rrna_8	lcl|NZ_JADNDW010000049.1_rrna_56	91.05	78.4163	224	1721
GCF_000012825.1	GCF_015552065.1	lcl|NC_009614.1_rrna_8	lcl|NZ_JADNEA010000190.1_rrna_17	90.85	79.7656	204	1721
GCF_000012825.1	GCF_015552105.1	lcl|NC_009614.1_rrna_8	lcl|NZ_JADNEB010000078.1_rrna_72	99.93	98.9325	1313	1721
GCF_000012825.1	GCF_015552185.1	lcl|NC_009614.1_rrna_8	lcl|NZ_JADNEC010000101.1_rrna_5	90.39	78.0245	216	1721
GCF_000012825.1	GCF_015552295.1	lcl|NC_009614.1_rrna_8	lcl|NZ_JADNEH010000037.1_rrna_40	90.39	78.3088	214	1721
GCF_000012825.1	GCF_015552405.1	lcl|NC_009614.1_rrna_8	lcl|NZ_JADNEN010000145.1_rrna_15	92.41	78.0599	174	1721
GCF_000012825.1	GCF_015552415.1	lcl|NC_009614.1_rrna_8	lcl|NZ_JADNEP010000074.1_rrna_64	90.85	80.5052	228	1721
GCF_000012825.1	GCF_015552605.1	lcl|NC_009614.1_rrna_8	lcl|NZ_JADNEY010000052.1_rrna_62	90.9	77.8536	217	1721
GCF_000012825.1	GCF_015552815.1	lcl|NC_009614.1_rrna_8	lcl|NZ_JADNFM010000107.1_rrna_1	99.28	98.8059	1242	1721
GCF_000012825.1	GCF_015552985.1	lcl|NC_009614.1_rrna_8	lcl|NZ_JADNFT010000064.1_rrna_70	92.34	79.0337	188	1721
GCF_000012825.1	GCF_015553025.1	lcl|NC_009614.1_rrna_8	lcl|NZ_JADNFY010000076.1_rrna_70	90.98	78.8075	218	1721
GCF_000012825.1	GCF_015553065.1	lcl|NC_009614.1_rrna_8	lcl|NZ_JADNFX010000081.1_rrna_62	90.9	77.8634	208	1721
GCF_000012825.1	GCF_015553135.1	lcl|NC_009614.1_rrna_8	lcl|NZ_JADNGD010000049.1_rrna_55	90.98	79.7505	228	1721
GCF_000012825.1	GCF_015553205.1	lcl|NC_009614.1_rrna_8	lcl|NZ_JADNGG010000055.1_rrna_49	90.97	77.9074	200	1721
GCF_000012825.1	GCF_015553265.1	lcl|NC_009614.1_rrna_8	lcl|NZ_JADNGI010000094.1_rrna_76	99.67	98.9033	1242	1721
GCF_000012825.1	GCF_015553295.1	lcl|NC_009614.1_rrna_8	lcl|NZ_JADNGK010000050.1_rrna_55	91.05	78.8004	180	1721
GCF_000012825.1	GCF_015553425.1	lcl|NC_009614.1_rrna_8	lcl|NZ_JADNGP010000047.1_rrna_47	90.92	77.8256	200	1721
GCF_000012825.1	GCF_015553495.1	lcl|NC_009614.1_rrna_8	lcl|NZ_JADNGU010000035.1_rrna_34	90.92	77.9852	176	1721
GCF_000012825.1	GCF_015553655.1	lcl|NC_009614.1_rrna_8	lcl|NZ_JADNHC010000087.1_rrna_66	91.11	77.7598	210	1721
GCF_000012825.1	GCF_015553745.1	lcl|NC_009614.1_rrna_8	lcl|NZ_JADNHF010000046.1_rrna_60	91.56	78.5345	199	1721
GCF_000012825.1	GCF_015553755.1	lcl|NC_009614.1_rrna_8	lcl|NZ_JADNHE010000043.1_rrna_55	91.11	78.7539	193	1721
GCF_000012825.1	GCF_015553885.1	lcl|NC_009614.1_rrna_8	lcl|NZ_JADNHL010000041.1_rrna_43	91.37	79.349	5	1721
GCF_000012825.1	GCF_015554035.1	lcl|NC_009614.1_rrna_8	lcl|NZ_JADNHU010000062.1_rrna_65	90.98	78.9294	213	1721
GCF_000012825.1	GCF_015554125.1	lcl|NC_009614.1_rrna_8	lcl|NZ_JADNHW010000052.1_rrna_54	97	95.313	1275	1721
GCF_000012825.1	GCF_015554165.1	lcl|NC_009614.1_rrna_8	lcl|NZ_JADNHX010000080.1_rrna_69	90.39	78.6755	234	1721
GCF_000012825.1	GCF_015554205.1	lcl|NC_009614.1_rrna_8	lcl|NZ_JADNIB010000507.1_rrna_50	90.72	77.8682	197	1721
GCF_000012825.1	GCF_015554325.1	lcl|NC_009614.1_rrna_8	lcl|NZ_JADNIH010000111.1_rrna_4	99.87	98.6582	1284	1721
GCF_000012825.1	GCF_015554355.1	lcl|NC_009614.1_rrna_8	lcl|NZ_JADNIL010000116.1_rrna_16	90.39	78.6157	242	1721
GCF_000012825.1	GCF_015554405.1	lcl|NC_009614.1_rrna_8	lcl|NZ_JADNIJ010000043.1_rrna_47	90.9	77.8155	197	1721
GCF_000012825.1	GCF_015554665.1	lcl|NC_009614.1_rrna_8	lcl|NZ_JADNIY010000223.1_rrna_38	91.11	78.2075	215	1721
GCF_000012825.1	GCF_015554685.1	lcl|NC_009614.1_rrna_8	lcl|NZ_JADNJA010000059.1_rrna_57	90.39	78.1944	222	1721
GCF_000012825.1	GCF_015554745.1	lcl|NC_009614.1_rrna_8	lcl|NZ_JADNJD010000033.1_rrna_26	93.53	82.4904	5	1721
GCF_000012825.1	GCF_015554825.1	lcl|NC_009614.1_rrna_8	lcl|NZ_JADNJE010000042.1_rrna_62	92.41	78.7306	198	1721
GCF_000012825.1	GCF_015554835.1	lcl|NC_009614.1_rrna_8	lcl|NZ_JADNJK010000031.1_rrna_37	90.97	86.4766	2	1721
GCF_000012825.1	GCF_015555055.1	lcl|NC_009614.1_rrna_8	lcl|NZ_JADNJS010000097.1_rrna_78	99.8	98.7046	1360	1721
GCF_000012825.1	GCF_015555125.1	lcl|NC_009614.1_rrna_8	lcl|NZ_JADNJY010000016.1_rrna_6	91.62	78.6648	167	1721
GCF_000012825.1	GCF_015555435.1	lcl|NC_009614.1_rrna_8	lcl|NZ_JADNKJ010000111.1_rrna_7	99.54	98.9177	1238	1721
GCF_000012825.1	GCF_015555485.1	lcl|NC_009614.1_rrna_8	lcl|NZ_JADNKL010000076.1_rrna_66	90.72	78.5107	218	1721
GCF_000012825.1	GCF_015555535.1	lcl|NC_009614.1_rrna_8	lcl|NZ_JADNKR010000029.1_rrna_32	92.41	80.1039	198	1721
GCF_000012825.1	GCF_015555645.1	lcl|NC_009614.1_rrna_8	lcl|NZ_JADNKW010000099.1_rrna_76	100	99.2703	1344	1721
GCF_000012825.1	GCF_015555765.1	lcl|NC_009614.1_rrna_8	lcl|NZ_JADNKZ010000035.1_rrna_49	90.98	77.9044	202	1721
GCF_000012825.1	GCF_015555865.1	lcl|NC_009614.1_rrna_8	lcl|NZ_JADNLI010000061.1_rrna_56	92.28	78.0242	183	1721
GCF_000012825.1	GCF_015555885.1	lcl|NC_009614.1_rrna_8	lcl|NZ_JADNLG010000106.1_rrna_1	99.74	99.0201	1321	1721
GCF_000012825.1	GCF_015555945.1	lcl|NC_009614.1_rrna_8	lcl|NZ_JADNLJ010000082.1_rrna_64	90.92	79.5161	215	1721
GCF_000012825.1	GCF_015555955.1	lcl|NC_009614.1_rrna_8	lcl|NZ_JADNLL010000115.1_rrna_8	90.39	78.1537	229	1721
GCF_000012825.1	GCF_015555985.1	lcl|NC_009614.1_rrna_8	lcl|NZ_JADNLN010000014.1_rrna_3	91.43	78.8361	185	1721
GCF_000012825.1	GCF_015556115.1	lcl|NC_009614.1_rrna_8	lcl|NZ_JADNLS010000060.1_rrna_46	90.71	77.7777	215	1721
GCF_000012825.1	GCF_015556195.1	lcl|NC_009614.1_rrna_8	lcl|NZ_JADNMA010000192.1_rrna_30	91.24	78.5455	209	1721
GCF_000012825.1	GCF_015556305.1	lcl|NC_009614.1_rrna_8	lcl|NZ_JADNMB010000024.1_rrna_32	91.05	79.1272	194	1721
GCF_000012825.1	GCF_015556465.1	lcl|NC_009614.1_rrna_8	lcl|NZ_JADNML010000053.1_rrna_48	90.72	78.2448	199	1721
GCF_000012825.1	GCF_015556535.1	lcl|NC_009614.1_rrna_8	lcl|NZ_JADNMN010000210.1_rrna_35	90.72	78.4111	196	1721
GCF_000012825.1	GCF_015556625.1	lcl|NC_009614.1_rrna_8	lcl|NZ_JADNMT010000074.1_rrna_58	100	98.7626	1288	1721
GCF_000012825.1	GCF_015556775.1	lcl|NC_009614.1_rrna_8	lcl|NZ_JADNMZ010000056.1_rrna_52	90.98	78.6688	201	1721
GCF_000012825.1	GCF_015556815.1	lcl|NC_009614.1_rrna_8	lcl|NZ_JADNNC010000073.1_rrna_69	99.8	98.7692	1300	1721
GCF_000012825.1	GCF_015556865.1	lcl|NC_009614.1_rrna_8	lcl|NZ_JADNND010000023.1_rrna_31	91.3	78.0552	195	1721
GCF_000012825.1	GCF_015556895.1	lcl|NC_009614.1_rrna_8	lcl|NZ_JADNNF010000110.1_rrna_5	91.23	78.0815	188	1721
GCF_000012825.1	GCF_015557025.1	lcl|NC_009614.1_rrna_8	lcl|NZ_JADNNM010000043.1_rrna_60	91.5	78.8076	206	1721
GCF_000012825.1	GCF_015557045.1	lcl|NC_009614.1_rrna_8	lcl|NZ_JADNNN010000047.1_rrna_48	92.47	78.7985	189	1721
GCF_000012825.1	GCF_015557125.1	lcl|NC_009614.1_rrna_8	lcl|NZ_JADNNR010000024.1_rrna_36	91.11	82.6546	7	1721
GCF_000012825.1	GCF_015557195.1	lcl|NC_009614.1_rrna_8	lcl|NZ_JADNNV010000069.1_rrna_53	90.9	77.4171	202	1721
GCF_000012825.1	GCF_015557205.1	lcl|NC_009614.1_rrna_8	lcl|NZ_JADNNX010000071.1_rrna_65	90.51	78.55	179	1721
GCF_000012825.1	GCF_015557245.1	lcl|NC_009614.1_rrna_8	lcl|NZ_JADNNW010000046.1_rrna_54	91.05	78.8293	220	1721
GCF_000012825.1	GCF_015557255.1	lcl|NC_009614.1_rrna_8	lcl|NZ_JADNNY010000194.1_rrna_27	99.87	98.9826	1204	1721
GCF_000012825.1	GCF_015557365.1	lcl|NC_009614.1_rrna_8	lcl|NZ_JADNOD010000062.1_rrna_56	91.16	78.0895	187	1721
GCF_000012825.1	GCF_015557395.1	lcl|NC_009614.1_rrna_8	lcl|NZ_JADNOF010000073.1_rrna_64	93.53	81.7127	572	1721
GCF_000012825.1	GCF_015557455.1	lcl|NC_009614.1_rrna_8	lcl|NZ_JADNOI010000046.1_rrna_44	90.9	78.0615	205	1721
GCF_000012825.1	GCF_015557525.1	lcl|NC_009614.1_rrna_8	lcl|NZ_JADNOM010000063.1_rrna_64	100	98.8157	1303	1721
GCF_000012825.1	GCF_015557585.1	lcl|NC_009614.1_rrna_8	lcl|NZ_JADNOR010000053.1_rrna_62	90.39	78.194	217	1721
GCF_000012825.1	GCF_015557645.1	lcl|NC_009614.1_rrna_8	lcl|NZ_JADNOS010000060.1_rrna_52	97	95.5459	1241	1721
GCF_000012825.1	GCF_015557705.1	lcl|NC_009614.1_rrna_8	lcl|NZ_JADNOV010000053.1_rrna_58	90.2	77.9649	212	1721
GCF_000012825.1	GCF_015557725.1	lcl|NC_009614.1_rrna_8	lcl|NZ_JADNOU010000057.1_rrna_57	90.52	78.625	228	1721
GCF_000012825.1	GCF_015557755.1	lcl|NC_009614.1_rrna_8	lcl|NZ_JADNOX010000064.1_rrna_58	92.47	79.4095	182	1721
GCF_000012825.1	GCF_015557855.1	lcl|NC_009614.1_rrna_8	lcl|NZ_JADNPB010000090.1_rrna_77	93.27	81.9666	589	1721
GCF_000012825.1	GCF_015557995.1	lcl|NC_009614.1_rrna_8	lcl|NZ_JADNPK010000077.1_rrna_56	90.78	78.0084	225	1721
GCF_000012825.1	GCF_015558005.1	lcl|NC_009614.1_rrna_8	lcl|NZ_JADNPJ010000060.1_rrna_59	91.3	77.8198	183	1721
GCF_000012825.1	GCF_015558045.1	lcl|NC_009614.1_rrna_8	lcl|NZ_JADNPL010000056.1_rrna_47	90.45	78.5602	168	1721
GCF_000012825.1	GCF_015558155.1	lcl|NC_009614.1_rrna_8	lcl|NZ_JADNPQ010000070.1_rrna_66	90.98	78.0348	185	1721
GCF_000012825.1	GCF_015558345.1	lcl|NC_009614.1_rrna_8	lcl|NZ_JADMNW010000041.1_rrna_56	93.26	80.9896	7	1721
GCF_000012825.1	GCF_015558375.1	lcl|NC_009614.1_rrna_8	lcl|NZ_JADMNU010000122.1_rrna_9	93.46	81.732	578	1721
GCF_000012825.1	GCF_015558455.1	lcl|NC_009614.1_rrna_8	lcl|NZ_JADMNY010000061.1_rrna_55	90.33	78.2168	220	1721
GCF_000012825.1	GCF_015558535.1	lcl|NC_009614.1_rrna_8	lcl|NZ_JADMOC010000072.1_rrna_57	92.54	78.2019	170	1721
GCF_000012825.1	GCF_015558645.1	lcl|NC_009614.1_rrna_8	lcl|NZ_JADMOI010000046.1_rrna_47	90.26	78.0017	213	1721
GCF_000012825.1	GCF_015558775.1	lcl|NC_009614.1_rrna_8	lcl|NZ_JADMOQ010000103.1_rrna_1	99.74	98.7761	1316	1721
GCF_000012825.1	GCF_015558895.1	lcl|NC_009614.1_rrna_8	lcl|NZ_JADMOY010000183.1_rrna_22	97	95.4191	1195	1721
GCF_000012825.1	GCF_015558905.1	lcl|NC_009614.1_rrna_8	lcl|NZ_JADMOU010000056.1_rrna_58	90.59	77.6774	213	1721
GCF_000012825.1	GCF_015558985.1	lcl|NC_009614.1_rrna_8	lcl|NZ_JADMPD010000051.1_rrna_49	91.11	78.5787	185	1721
GCF_000012825.1	GCF_015559115.1	lcl|NC_009614.1_rrna_8	lcl|NZ_JADMPG010000096.1_rrna_72	100	99.0691	1317	1721
GCF_000012825.1	GCF_015559225.1	lcl|NC_009614.1_rrna_8	lcl|NZ_JADMPP010000056.1_rrna_50	92.41	83.3422	229	1721
GCF_000012825.1	GCF_015559475.1	lcl|NC_009614.1_rrna_8	lcl|NZ_JADMQA010000083.1_rrna_79	100	98.6624	1291	1721
GCF_000012825.1	GCF_015559525.1	lcl|NC_009614.1_rrna_8	lcl|NZ_JADMQC010000001.1_rrna_15	91.38	78.9605	217	1721
GCF_000012825.1	GCF_015559535.1	lcl|NC_009614.1_rrna_8	lcl|NZ_JADMQD010000108.1_rrna_3	91.11	77.9492	213	1721
GCF_000012825.1	GCF_015559545.1	lcl|NC_009614.1_rrna_8	lcl|NZ_JADMQB010000061.1_rrna_58	90.52	80.1108	245	1721
GCF_000012825.1	GCF_015559655.1	lcl|NC_009614.1_rrna_8	lcl|NZ_JADMQH010000043.1_rrna_53	90.92	77.7558	200	1721
GCF_000012825.1	GCF_015559705.1	lcl|NC_009614.1_rrna_8	lcl|NZ_JADMQI010000063.1_rrna_64	99.48	98.6852	1296	1721
GCF_000012825.1	GCF_015559725.1	lcl|NC_009614.1_rrna_8	lcl|NZ_JADMQN010000070.1_rrna_61	99.8	99.0492	1310	1721
GCF_000012825.1	GCF_015559735.1	lcl|NC_009614.1_rrna_8	lcl|NZ_JADMQL010000045.1_rrna_52	91.03	78.2095	197	1721
GCF_000012825.1	GCF_015559845.1	lcl|NC_009614.1_rrna_8	lcl|NZ_JADMQR010000042.1_rrna_46	92.41	77.9878	171	1721
GCF_000012825.1	GCF_015559965.1	lcl|NC_009614.1_rrna_8	lcl|NZ_JADMQX010000032.1_rrna_34	92.47	78.2589	191	1721
GCF_000012825.1	GCF_015559975.1	lcl|NC_009614.1_rrna_8	lcl|NZ_JADMQY010000002.1_rrna_40	91.23	77.689	184	1721
GCF_000012825.1	GCF_015560255.1	lcl|NC_009614.1_rrna_8	lcl|NZ_JADMRM010000046.1_rrna_51	92.34	79.7241	195	1721
GCF_000012825.1	GCF_015560345.1	lcl|NC_009614.1_rrna_8	lcl|NZ_JADMRQ010000049.1_rrna_44	90.58	79.6448	179	1721
GCF_000012825.1	GCF_015560385.1	lcl|NC_009614.1_rrna_8	lcl|NZ_JADMRS010000084.1_rrna_65	92.41	77.9299	169	1721
GCF_000012825.1	GCF_015560485.1	lcl|NC_009614.1_rrna_8	lcl|NZ_JADMRX010000050.1_rrna_63	90.92	78.6225	200	1721
GCF_000012825.1	GCF_015560505.1	lcl|NC_009614.1_rrna_8	lcl|NZ_JADMRY010000039.1_rrna_33	91.05	78.7685	212	1721
GCF_000012825.1	GCF_015560515.1	lcl|NC_009614.1_rrna_8	lcl|NZ_JADMRZ010000070.1_rrna_70	91.05	78.1807	192	1721
GCF_000012825.1	GCF_015560545.1	lcl|NC_009614.1_rrna_8	lcl|NZ_JADMSB010000044.1_rrna_53	90.98	77.8717	197	1721
GCF_000012825.1	GCF_015560645.1	lcl|NC_009614.1_rrna_8	lcl|NZ_JADMSG010000064.1_rrna_68	92.54	81.8681	225	1721
GCF_000012825.1	GCF_015560695.1	lcl|NC_009614.1_rrna_8	lcl|NZ_JADMSJ010000129.1_rrna_10	91.18	78.1639	213	1721
GCF_000012825.1	GCF_015560875.1	lcl|NC_009614.1_rrna_8	lcl|NZ_JADMSQ010000081.1_rrna_58	97	95.4572	1292	1721
GCF_000012825.1	GCF_015561035.1	lcl|NC_009614.1_rrna_8	lcl|NZ_JADMSZ010000096.1_rrna_73	99.67	98.5027	1300	1721
GCF_000012825.1	GCF_015561065.1	lcl|NC_009614.1_rrna_8	lcl|NZ_JADMTE010000075.1_rrna_71	90.31	78.713	182	1721
GCF_000012825.1	GCF_015561135.1	lcl|NC_009614.1_rrna_8	lcl|NZ_JADMTM010000124.1_rrna_6	90.97	78.3617	213	1721
GCF_000012825.1	GCF_015561145.1	lcl|NC_009614.1_rrna_8	lcl|NZ_JADMTJ010000089.1_rrna_69	92.47	81.8606	207	1721
GCF_000012825.1	GCF_015561385.1	lcl|NC_009614.1_rrna_8	lcl|NZ_JADMTR010000106.1_rrna_2	90.33	78.8053	233	1721
GCF_000012825.1	GCF_015594615.1	lcl|NC_009614.1_rrna_8	lcl|NZ_JADNQS010000037.1_rrna_39	91.56	79.4918	202	1721
GCF_000012825.1	GCF_015667255.1	lcl|NC_009614.1_rrna_8	lcl|NZ_JADPDR010000067.1_rrna_66	99.87	98.9416	1319	1721
GCF_000012825.1	GCF_015667615.1	lcl|NC_009614.1_rrna_8	lcl|NZ_JADPEF010000093.1_rrna_80	99.8	98.6807	1336	1721
GCF_000012825.1	GCF_015667765.1	lcl|NC_009614.1_rrna_8	lcl|NZ_JADPLO010000057.1_rrna_45	90.98	78.5249	215	1721
GCF_000012825.1	GCF_015668105.1	lcl|NC_009614.1_rrna_8	lcl|NZ_JADPEZ010000069.1_rrna_65	99.87	99.061	1352	1721
GCF_000012825.1	GCF_015668465.1	lcl|NC_009614.1_rrna_8	lcl|NZ_JADPFM010000364.1_rrna_5	92.54	77.8363	166	1721
GCF_000012825.1	GCF_015668525.1	lcl|NC_009614.1_rrna_8	lcl|NZ_JADPFR010000041.1_rrna_45	99.61	98.4528	1105	1721
GCF_000012825.1	GCF_015668615.1	lcl|NC_009614.1_rrna_8	lcl|NZ_JADPFV010000081.1_rrna_60	90.98	79.4395	225	1721
GCF_000012825.1	GCF_015668735.1	lcl|NC_009614.1_rrna_8	lcl|NZ_JADPGR010000128.1_rrna_12	91.18	79.2949	241	1721
GCF_000012825.1	GCF_015668775.1	lcl|NC_009614.1_rrna_8	lcl|NZ_JADPGA010000056.1_rrna_43	92.41	78.2795	194	1721
GCF_000012825.1	GCF_015668785.1	lcl|NC_009614.1_rrna_8	lcl|NZ_JADPGT010000087.1_rrna_54	91.05	78.0089	209	1721
GCF_000012825.1	GCF_015668795.1	lcl|NC_009614.1_rrna_8	lcl|NZ_JADPGB010000458.1_rrna_11	90.84	77.6375	195	1721
GCF_000012825.1	GCF_015668975.1	lcl|NC_009614.1_rrna_8	lcl|NZ_JADOZI010000265.1_rrna_46	91.03	77.6916	166	1721
GCF_000012825.1	GCF_015669075.1	lcl|NC_009614.1_rrna_8	lcl|NZ_JADOZO010000292.1_rrna_1	90.78	79.6696	207	1721
GCF_000012825.1	GCF_015669295.1	lcl|NC_009614.1_rrna_8	lcl|NZ_JADOZX010000052.1_rrna_49	91.05	77.6405	177	1721
GCF_000012825.1	GCF_015669535.1	lcl|NC_009614.1_rrna_8	lcl|NZ_JADPAJ010000044.1_rrna_45	90.84	78.4202	228	1721
GCF_000012825.1	GCF_015669845.1	lcl|NC_009614.1_rrna_8	lcl|NZ_JADPAV010000103.1_rrna_27	92.34	78.0264	148	1721
GCF_000012825.1	GCF_015670015.1	lcl|NC_009614.1_rrna_8	lcl|NZ_JADPBB010000590.1_rrna_54	91.18	78.2718	178	1721
GCF_000012825.1	GCF_015670025.1	lcl|NC_009614.1_rrna_8	lcl|NZ_JADPBE010000090.1_rrna_84	90.61	79.4312	223	1721
GCF_000012825.1	GCF_015670245.1	lcl|NC_009614.1_rrna_8	lcl|NZ_JADPBM010000087.1_rrna_71	93.53	81.5969	581	1721
GCF_000012825.1	GCF_015670515.1	lcl|NC_009614.1_rrna_8	lcl|NZ_JADPCA010000048.1_rrna_53	90.72	79.6252	6	1721
GCF_000012825.1	GCF_015670595.1	lcl|NC_009614.1_rrna_8	lcl|NZ_JADPCD010000005.1_rrna_53	90.85	77.9901	211	1721
GCF_000012825.1	GCF_015670835.1	lcl|NC_009614.1_rrna_8	lcl|NZ_JADPCK010000074.1_rrna_54	90.97	78.0987	213	1721
GCF_000012825.1	GCF_015671025.1	lcl|NC_009614.1_rrna_8	lcl|NZ_JADPCS010000038.1_rrna_37	92.28	79.6824	4	1721
GCF_000012825.1	GCF_015671055.1	lcl|NC_009614.1_rrna_8	lcl|NZ_JADPCT010000490.1_rrna_33	92.47	78.5	164	1721
GCF_000012825.1	GCF_015671215.1	lcl|NC_009614.1_rrna_8	lcl|NZ_JADPDC010000283.1_rrna_63	91.18	78.6019	208	1721
GCF_000012825.1	GCF_015679285.1	lcl|NC_009614.1_rrna_8	lcl|NZ_CP064937.1_rrna_25	91.56	81.8684	228	1721
GCF_000012825.1	GCF_015831745.1	lcl|NC_009614.1_rrna_8	lcl|NZ_JACSWE010000039.1_rrna_44	91.11	78.3293	171	1721
GCF_000012825.1	GCF_015831765.1	lcl|NC_009614.1_rrna_8	lcl|NZ_JACSWF010000040.1_rrna_49	91.11	78.3678	170	1721
GCF_000012825.1	GCF_015831785.1	lcl|NC_009614.1_rrna_8	lcl|NZ_JACSWI010000053.1_rrna_59	90.59	78.4096	204	1721
GCF_000012825.1	GCF_015831795.1	lcl|NC_009614.1_rrna_8	lcl|NZ_JACSWH010000054.1_rrna_65	90.52	77.9132	214	1721
GCF_000012825.1	GCF_015831805.1	lcl|NC_009614.1_rrna_8	lcl|NZ_JACSWG010000056.1_rrna_69	90.33	77.8239	211	1721
GCF_000012825.1	GCF_015831845.1	lcl|NC_009614.1_rrna_8	lcl|NZ_JACSWJ010000041.1_rrna_55	90.59	78.3254	207	1721
GCF_000012825.1	GCF_016103195.1	lcl|NC_009614.1_rrna_8	lcl|NZ_JAEDZY010000001.1_rrna_16	91.16	80.1115	237	1721
GCF_000012825.1	GCF_016117715.1	lcl|NC_009614.1_rrna_8	lcl|NZ_CP065872.1_rrna_83	91.05	78.8975	221	1721
GCF_000012825.1	GCF_016117815.1	lcl|NC_009614.1_rrna_8	lcl|NZ_CP065889.1_rrna_14	92.41	83.5989	226	1721
GCF_000012825.1	GCF_016623685.1	lcl|NC_009614.1_rrna_8	lcl|NZ_JAEKFZ010000001.1_rrna_60	90.98	78.5528	189	1721
GCF_000012825.1	GCF_016697125.1	lcl|NC_009614.1_rrna_8	lcl|NZ_CP065319.1_rrna_43	91.9	78.883	212	1721
GCF_000012825.1	GCF_016726305.1	lcl|NC_009614.1_rrna_8	lcl|NZ_CP068174.1_rrna_12	90.92	79.0153	214	1721
GCF_000012825.1	GCF_016759985.1	lcl|NC_009614.1_rrna_8	lcl|NZ_VDVC01000035.1_rrna_41	90.72	78.1287	211	1721
GCF_000012825.1	GCF_016760085.1	lcl|NC_009614.1_rrna_8	lcl|NZ_VDVI01000225.1_rrna_74	90.85	77.9016	196	1721
GCF_000012825.1	GCF_016766915.1	lcl|NC_009614.1_rrna_8	lcl|NZ_CP068488.1_rrna_18	100	99.9888	1707	1721
GCF_000012825.1	GCF_016766935.1	lcl|NC_009614.1_rrna_8	lcl|NZ_CP068489.1_rrna_61	99.93	98.5882	1328	1721
GCF_000012825.1	GCF_016864215.1	lcl|NC_009614.1_rrna_8	lcl|NZ_CP045612.1_rrna_62	91.05	81.5349	277	1721
GCF_000012825.1	GCF_016864615.1	lcl|NC_009614.1_rrna_8	lcl|NZ_CP044428.1_rrna_13	91.37	78.9969	185	1721
GCF_000012825.1	GCF_016888505.1	lcl|NC_009614.1_rrna_8	lcl|NZ_JAFEKH010000002.1_rrna_3	96.87	95.3445	1294	1721
GCF_000012825.1	GCF_016888545.1	lcl|NC_009614.1_rrna_8	lcl|NZ_JAFEKI010000006.1_rrna_24	91.16	80.1064	242	1721
GCF_000012825.1	GCF_016888645.1	lcl|NC_009614.1_rrna_8	lcl|NZ_JAFEKN010000007.1_rrna_61	91.5	78.4235	184	1721
GCF_000012825.1	GCF_016888945.1	lcl|NC_009614.1_rrna_8	lcl|NZ_CP069440.1_rrna_3	90.4	78.7156	226	1721
GCF_000012825.1	GCF_016889745.1	lcl|NC_009614.1_rrna_8	lcl|NZ_CP069532.1_rrna_43	90.98	79.1575	211	1721
GCF_000012825.1	GCF_016889925.1	lcl|NC_009614.1_rrna_8	lcl|NZ_CP069563.1_rrna_52	91.11	78.9129	189	1721
GCF_000012825.1	GCF_016894185.1	lcl|NC_009614.1_rrna_8	lcl|NZ_CP069790.1_rrna_51	91.11	78.5333	225	1721
GCF_000012825.1	GCF_016894205.1	lcl|NC_009614.1_rrna_8	lcl|NZ_CP069794.1_rrna_7	91.43	80.1686	203	1721
GCF_000012825.1	GCF_016899535.1	lcl|NC_009614.1_rrna_8	lcl|NZ_JACJIX010000104.1_rrna_5	93	78.32	211	1721
GCF_000012825.1	GCF_016900635.1	lcl|NC_009614.1_rrna_8	lcl|NZ_JACLYZ010000073.1_rrna_73	90.59	77.8497	110	1721
GCF_000012825.1	GCF_016901555.1	lcl|NC_009614.1_rrna_8	lcl|NZ_JACJKK010000106.1_rrna_6	93	78.3012	226	1721
GCF_000012825.1	GCF_017309675.2	lcl|NC_009614.1_rrna_8	lcl|NZ_CP084680.1_rrna_7	91.56	79.2508	210	1721
GCF_000012825.1	GCF_017309805.1	lcl|NC_009614.1_rrna_8	lcl|NZ_JAFEKG010000001.1_rrna_8	90.97	78.3306	213	1721
GCF_000012825.1	GCF_017565965.1	lcl|NC_009614.1_rrna_8	lcl|NZ_JABFCE010000123.1_rrna_7	91.11	79.245	242	1721
GCF_000012825.1	GCF_017566075.1	lcl|NC_009614.1_rrna_8	lcl|NZ_JABFCK010000018.1_rrna_15	92.47	81.6405	230	1721
GCF_000012825.1	GCF_018279805.1	lcl|NC_009614.1_rrna_8	lcl|NZ_CP042282.1_rrna_9	90.98	79.7722	249	1721
GCF_000012825.1	GCF_018289035.1	lcl|NC_009614.1_rrna_8	lcl|NZ_CP072212.1_rrna_46	91.11	79.4511	256	1721
GCF_000012825.1	GCF_018289135.1	lcl|NC_009614.1_rrna_8	lcl|NZ_CP072216.1_rrna_79	91.24	78.9607	241	1721
GCF_000012825.1	GCF_018289175.1	lcl|NC_009614.1_rrna_8	lcl|NZ_CP072220.1_rrna_38	92.54	81.2753	215	1721
GCF_000012825.1	GCF_018289275.1	lcl|NC_009614.1_rrna_8	lcl|NZ_CP072224.1_rrna_34	90.72	79.8836	229	1721
GCF_000012825.1	GCF_018289295.1	lcl|NC_009614.1_rrna_8	lcl|NZ_CP072227.1_rrna_10	91.43	80.4758	225	1721
GCF_000012825.1	GCF_018289355.1	lcl|NC_009614.1_rrna_8	lcl|NZ_CP072234.1_rrna_35	99.87	98.6969	1408	1721
GCF_000012825.1	GCF_018289375.1	lcl|NC_009614.1_rrna_8	lcl|NZ_CP072236.1_rrna_21	92.47	81.387200000000007	211	1721
GCF_000012825.1	GCF_018291785.1	lcl|NC_009614.1_rrna_8	lcl|NZ_CP072239.1_rrna_9	92.54	82.7532	238	1721
GCF_000012825.1	GCF_018291825.1	lcl|NC_009614.1_rrna_8	lcl|NZ_CP072242.1_rrna_5	90.72	78.2525	204	1721
GCF_000012825.1	GCF_018291945.1	lcl|NC_009614.1_rrna_8	lcl|NZ_CP072243.1_rrna_20	91.49	79.4433	212	1721
GCF_000012825.1	GCF_018292045.1	lcl|NC_009614.1_rrna_8	lcl|NZ_CP072244.1_rrna_26	90.52	79.4813	230	1721
GCF_000012825.1	GCF_018292105.1	lcl|NC_009614.1_rrna_8	lcl|NZ_CP072246.1_rrna_37	96.93	95.3645	1344	1721
GCF_000012825.1	GCF_018292125.1	lcl|NC_009614.1_rrna_8	lcl|NZ_CP072251.1_rrna_65	91.03	78.0592	223	1721
GCF_000012825.1	GCF_018292165.1	lcl|NC_009614.1_rrna_8	lcl|NZ_CP072255.1_rrna_6	92.41	79.1842	196	1721
GCF_000012825.1	GCF_018292185.1	lcl|NC_009614.1_rrna_8	lcl|NZ_CP072257.1_rrna_61	91.18	80.8096	204	1721
GCF_000012825.1	GCF_018292205.1	lcl|NC_009614.1_rrna_8	lcl|NZ_CP072258.1_rrna_87	90.98	79.3488	245	1721
GCF_000012825.1	GCF_018390535.1	lcl|NC_009614.1_rrna_8	lcl|NZ_JAHBBW010000027.1_rrna_63	90.18	78.4412	202	1721
GCF_000012825.1	GCF_018492835.1	lcl|NC_009614.1_rrna_8	lcl|NZ_JAGHEF010000003.1_rrna_46	91.1	78.1989	223	1721
GCF_000012825.1	GCF_018492845.1	lcl|NC_009614.1_rrna_8	lcl|NZ_JAGHEG010000004.1_rrna_58	90.59	78.3539	224	1721
GCF_000012825.1	GCF_018492915.1	lcl|NC_009614.1_rrna_8	lcl|NZ_JAGHEE010000001.1_rrna_43	99.87	98.655	1374	1721
GCF_000012825.1	GCF_018588025.1	lcl|NC_009614.1_rrna_8	lcl|NZ_JAFBJC010000055.1_rrna_61	96.93	95.4749	1308	1721
GCF_000012825.1	GCF_018588045.1	lcl|NC_009614.1_rrna_8	lcl|NZ_JAFBJF010000048.1_rrna_54	97	95.3662	1312	1721
GCF_000012825.1	GCF_018588055.1	lcl|NC_009614.1_rrna_8	lcl|NZ_JAFBJD010000050.1_rrna_65	96.93	95.4848	1304	1721
GCF_000012825.1	GCF_018588075.1	lcl|NC_009614.1_rrna_8	lcl|NZ_JAFBJE010000031.1_rrna_47	96.93	95.4708	1269	1721
GCF_000012825.1	GCF_018588105.1	lcl|NC_009614.1_rrna_8	lcl|NZ_JAFBJG010000040.1_rrna_53	96.93	95.4646	1267	1721
GCF_000012825.1	GCF_018588125.1	lcl|NC_009614.1_rrna_8	lcl|NZ_JAFBJH010000050.1_rrna_67	97	95.3772	1308	1721
GCF_000012825.1	GCF_018588135.1	lcl|NC_009614.1_rrna_8	lcl|NZ_JAFBJI010000038.1_rrna_45	96.93	95.4515	1305	1721
GCF_000012825.1	GCF_018785825.1	lcl|NC_009614.1_rrna_8	lcl|NZ_WQQO01000105.1_rrna_9	92.41	81.3365	224	1721
GCF_000012825.1	GCF_018785865.1	lcl|NC_009614.1_rrna_8	lcl|NZ_WTXN01000001.1_rrna_26	91.56	78.365	189	1721
GCF_000012825.1	GCF_018785895.1	lcl|NC_009614.1_rrna_8	lcl|NZ_WQQQ01000043.1_rrna_58	90.72	77.7106	200	1721
GCF_000012825.1	GCF_018785925.1	lcl|NC_009614.1_rrna_8	lcl|NZ_WQQR01000024.1_rrna_16	91.23	78.8307	206	1721
GCF_000012825.1	GCF_018785945.1	lcl|NC_009614.1_rrna_8	lcl|NZ_WQQS01000015.1_rrna_12	91.43	81.24	214	1721
GCF_000012825.1	GCF_018785995.1	lcl|NC_009614.1_rrna_8	lcl|NZ_WQQU01000001.1_rrna_27	93.2	82.1173	570	1721
GCF_000012825.1	GCF_018786045.1	lcl|NC_009614.1_rrna_8	lcl|NZ_WQQW01000085.1_rrna_3	90.92	77.9545	208	1721
GCF_000012825.1	GCF_018786055.1	lcl|NC_009614.1_rrna_8	lcl|NZ_WQQZ01000060.1_rrna_56	91.11	78.4344	197	1721
GCF_000012825.1	GCF_018786085.1	lcl|NC_009614.1_rrna_8	lcl|NZ_WQQX01000019.1_rrna_23	91.49	80.425	194	1721
GCF_000012825.1	GCF_018786115.1	lcl|NC_009614.1_rrna_8	lcl|NZ_WQQY01000067.1_rrna_77	96.93	95.3996	1292	1721
GCF_000012825.1	GCF_018917585.1	lcl|NC_009614.1_rrna_8	lcl|NZ_JAHLOW010000037.1_rrna_66	90.9	77.6143	212	1721
GCF_000012825.1	GCF_019041315.1	lcl|NC_009614.1_rrna_8	lcl|NZ_JAHPXI010000042.1_rrna_58	90.59	78.658	215	1721
GCF_000012825.1	GCF_019041325.1	lcl|NC_009614.1_rrna_8	lcl|NZ_JAHPXJ010000044.1_rrna_54	90.59	78.6611	218	1721
GCF_000012825.1	GCF_019041395.1	lcl|NC_009614.1_rrna_8	lcl|NZ_JAHPXF010000048.1_rrna_49	91.49	78.0645	174	1721
GCF_000012825.1	GCF_019041415.1	lcl|NC_009614.1_rrna_8	lcl|NZ_JAHPXW010000136.1_rrna_8	99.87	99.0344	1355	1721
GCF_000012825.1	GCF_019041435.1	lcl|NC_009614.1_rrna_8	lcl|NZ_JAHPXP010000135.1_rrna_10	99.87	99.0494	1353	1721
GCF_000012825.1	GCF_019041515.1	lcl|NC_009614.1_rrna_8	lcl|NZ_JAHPXV010000133.1_rrna_12	99.87	99.071	1348	1721
GCF_000012825.1	GCF_019041655.1	lcl|NC_009614.1_rrna_8	lcl|NZ_JAHPXT010000131.1_rrna_17	99.87	99.0877	1350	1721
GCF_000012825.1	GCF_019041715.1	lcl|NC_009614.1_rrna_8	lcl|NZ_JAHPXZ010000148.1_rrna_11	99.87	99.0678	1350	1721
GCF_000012825.1	GCF_019041735.1	lcl|NC_009614.1_rrna_8	lcl|NZ_JAHPYI010000064.1_rrna_58	91.11	78.4175	175	1721
GCF_000012825.1	GCF_019041765.1	lcl|NC_009614.1_rrna_8	lcl|NZ_JAHPYQ010000134.1_rrna_10	99.87	99.0469	1357	1721
GCF_000012825.1	GCF_019041775.1	lcl|NC_009614.1_rrna_8	lcl|NZ_JAHPYC010000037.1_rrna_51	91.11	78.4308	176	1721
GCF_000012825.1	GCF_019041815.1	lcl|NC_009614.1_rrna_8	lcl|NZ_JAHPYA010000133.1_rrna_9	99.93	99.0439	1355	1721
GCF_000012825.1	GCF_019041855.1	lcl|NC_009614.1_rrna_8	lcl|NZ_JAHPYM010000136.1_rrna_11	99.87	99.0662	1353	1721
GCF_000012825.1	GCF_019041875.1	lcl|NC_009614.1_rrna_8	lcl|NZ_JAHPYG010000073.1_rrna_63	91.11	78.4795	173	1721
GCF_000012825.1	GCF_019041995.1	lcl|NC_009614.1_rrna_8	lcl|NZ_JAHPXG010000047.1_rrna_63	91.49	78.1109	175	1721
GCF_000012825.1	GCF_019042015.1	lcl|NC_009614.1_rrna_8	lcl|NZ_JAHPXN010000132.1_rrna_2	99.54	99.0616	1310	1721
GCF_000012825.1	GCF_019042075.1	lcl|NC_009614.1_rrna_8	lcl|NZ_JAHPYS010000074.1_rrna_68	100	98.7087	1277	1721
GCF_000012825.1	GCF_019042195.1	lcl|NC_009614.1_rrna_8	lcl|NZ_JAHPXE010000088.1_rrna_77	100	98.7658	1289	1721
GCF_000012825.1	GCF_019052435.1	lcl|NC_009614.1_rrna_8	lcl|NZ_JAHQVH010000086.1_rrna_5	91.05	79.5917	228	1721
GCF_000012825.1	GCF_019052455.1	lcl|NC_009614.1_rrna_8	lcl|NZ_JAHQVD010000048.1_rrna_9	92.41	80.838	216	1721
GCF_000012825.1	GCF_019052515.1	lcl|NC_009614.1_rrna_8	lcl|NZ_JAHQVF010000053.1_rrna_60	92.41	77.9254	157	1721
GCF_000012825.1	GCF_019052755.1	lcl|NC_009614.1_rrna_8	lcl|NZ_JAHQUX010000135.1_rrna_10	99.61	98.6166	1231	1721
GCF_000012825.1	GCF_019061335.1	lcl|NC_009614.1_rrna_8	lcl|NZ_JAHQYX010000089.1_rrna_8	100	98.7295	1289	1721
GCF_000012825.1	GCF_019075805.1	lcl|NC_009614.1_rrna_8	lcl|NZ_JAHMFJ010000009.1_rrna_5	90.38	78.6063	181	1721
GCF_000012825.1	GCF_019125275.1	lcl|NC_009614.1_rrna_8	lcl|NZ_JAHOAR010000073.1_rrna_56	90.98	79.718	234	1721
GCF_000012825.1	GCF_019125335.1	lcl|NC_009614.1_rrna_8	lcl|NZ_JAHOAV010000070.1_rrna_56	90.98	79.7389	231	1721
GCF_000012825.1	GCF_019125395.1	lcl|NC_009614.1_rrna_8	lcl|NZ_JAHOAQ010000071.1_rrna_56	90.98	79.7228	233	1721
GCF_000012825.1	GCF_019125435.1	lcl|NC_009614.1_rrna_8	lcl|NZ_JAHOAX010000048.1_rrna_50	96.93	95.3363	1286	1721
GCF_000012825.1	GCF_019125525.1	lcl|NC_009614.1_rrna_8	lcl|NZ_JAHOBB010000113.1_rrna_4	90.59	78.4313	207	1721
GCF_000012825.1	GCF_019125625.1	lcl|NC_009614.1_rrna_8	lcl|NZ_JAHOBT010000064.1_rrna_57	90.59	78.4081	205	1721
GCF_000012825.1	GCF_019125635.1	lcl|NC_009614.1_rrna_8	lcl|NZ_JAHOBS010000114.1_rrna_7	99.93	98.8937	1231	1721
GCF_000012825.1	GCF_019125675.1	lcl|NC_009614.1_rrna_8	lcl|NZ_JAHOBP010000097.1_rrna_69	99.93	98.9067	1244	1721
GCF_000012825.1	GCF_019125725.1	lcl|NC_009614.1_rrna_8	lcl|NZ_JAHOBR010000064.1_rrna_54	90.59	78.4467	204	1721
GCF_000012825.1	GCF_019125895.1	lcl|NC_009614.1_rrna_8	lcl|NZ_JAHOBM010000146.1_rrna_10	99.93	98.9288	1222	1721
GCF_000012825.1	GCF_019125935.1	lcl|NC_009614.1_rrna_8	lcl|NZ_JAHOCR010000100.1_rrna_1	99.93	98.9317	1243	1721
GCF_000012825.1	GCF_019125945.1	lcl|NC_009614.1_rrna_8	lcl|NZ_JAHOCO010000100.1_rrna_1	99.93	98.9228	1241	1721
GCF_000012825.1	GCF_019126015.1	lcl|NC_009614.1_rrna_8	lcl|NZ_JAHOCA010000104.1_rrna_5	99.93	98.9021	1239	1721
GCF_000012825.1	GCF_019126025.1	lcl|NC_009614.1_rrna_8	lcl|NZ_JAHOBO010000100.1_rrna_1	99.93	98.9101	1241	1721
GCF_000012825.1	GCF_019126045.1	lcl|NC_009614.1_rrna_8	lcl|NZ_JAHOCP010000100.1_rrna_1	99.93	98.9278	1240	1721
GCF_000012825.1	GCF_019126095.1	lcl|NC_009614.1_rrna_8	lcl|NZ_JAHOBN010000103.1_rrna_1	99.93	98.908	1241	1721
GCF_000012825.1	GCF_019126135.1	lcl|NC_009614.1_rrna_8	lcl|NZ_JAHOCN010000099.1_rrna_1	99.93	98.9259	1242	1721
GCF_000012825.1	GCF_019126275.1	lcl|NC_009614.1_rrna_8	lcl|NZ_JAHOCX010000033.1_rrna_44	90.39	78.2544	210	1721
GCF_000012825.1	GCF_019126365.1	lcl|NC_009614.1_rrna_8	lcl|NZ_JAHOCV010000092.1_rrna_67	99.93	98.9341	1244	1721
GCF_000012825.1	GCF_019126395.1	lcl|NC_009614.1_rrna_8	lcl|NZ_JAHOCD010000064.1_rrna_57	90.59	78.4681	203	1721
GCF_000012825.1	GCF_019126435.1	lcl|NC_009614.1_rrna_8	lcl|NZ_JAHOCH010000124.1_rrna_7	99.93	98.8856	1237	1721
GCF_000012825.1	GCF_019126455.1	lcl|NC_009614.1_rrna_8	lcl|NZ_JAHOCM010000102.1_rrna_1	99.93	98.9218	1239	1721
GCF_000012825.1	GCF_019126475.1	lcl|NC_009614.1_rrna_8	lcl|NZ_JAHOCZ010000100.1_rrna_1	99.93	98.8996	1243	1721
GCF_000012825.1	GCF_019126755.1	lcl|NC_009614.1_rrna_8	lcl|NZ_JAHODD010000099.1_rrna_1	99.93	98.9423	1240	1721
GCF_000012825.1	GCF_019127635.1	lcl|NC_009614.1_rrna_8	lcl|NZ_JAHOFI010000066.1_rrna_51	90.45	79.666	190	1721
GCF_000012825.1	GCF_019127755.1	lcl|NC_009614.1_rrna_8	lcl|NZ_JAHOFF010000055.1_rrna_70	92.54	79.4225	196	1721
GCF_000012825.1	GCF_019127815.1	lcl|NC_009614.1_rrna_8	lcl|NZ_JAHOFK010000129.1_rrna_6	99.93	99.0209	1322	1721
GCF_000012825.1	GCF_019127825.1	lcl|NC_009614.1_rrna_8	lcl|NZ_JAHOFW010000046.1_rrna_50	92.41	81.3685	220	1721
GCF_000012825.1	GCF_019127875.1	lcl|NC_009614.1_rrna_8	lcl|NZ_JAHOFL010000007.1_rrna_61	93.2	82.2532	601	1721
GCF_000012825.1	GCF_019127895.1	lcl|NC_009614.1_rrna_8	lcl|NZ_JAHOFS010000130.1_rrna_11	99.93	99.0145	1329	1721
GCF_000012825.1	GCF_019127915.1	lcl|NC_009614.1_rrna_8	lcl|NZ_JAHOGB010000015.1_rrna_11	92.41	81.4659	219	1721
GCF_000012825.1	GCF_019127935.1	lcl|NC_009614.1_rrna_8	lcl|NZ_JAHOFO010000079.1_rrna_65	91.05	80.1865	235	1721
GCF_000012825.1	GCF_019127955.1	lcl|NC_009614.1_rrna_8	lcl|NZ_JAHOFM010000069.1_rrna_59	90.25	79.7178	192	1721
GCF_000012825.1	GCF_019128015.1	lcl|NC_009614.1_rrna_8	lcl|NZ_JAHOFQ010000052.1_rrna_66	92.54	79.3988	196	1721
GCF_000012825.1	GCF_019128055.1	lcl|NC_009614.1_rrna_8	lcl|NZ_JAHOFP010000048.1_rrna_55	92.54	79.45	194	1721
GCF_000012825.1	GCF_019128075.1	lcl|NC_009614.1_rrna_8	lcl|NZ_JAHOFU010000130.1_rrna_4	100	98.4459	1303	1721
GCF_000012825.1	GCF_019128085.1	lcl|NC_009614.1_rrna_8	lcl|NZ_JAHOFR010000146.1_rrna_16	99.93	99.0779	1333	1721
GCF_000012825.1	GCF_019128135.1	lcl|NC_009614.1_rrna_8	lcl|NZ_JAHOFY010000101.1_rrna_1	100	98.7244	1307	1721
GCF_000012825.1	GCF_019128155.1	lcl|NC_009614.1_rrna_8	lcl|NZ_JAHOFV010000132.1_rrna_7	100	98.7512	1303	1721
GCF_000012825.1	GCF_019128215.1	lcl|NC_009614.1_rrna_8	lcl|NZ_JAHOFZ010000126.1_rrna_5	100	98.8194	1329	1721
GCF_000012825.1	GCF_019128275.1	lcl|NC_009614.1_rrna_8	lcl|NZ_JAHOGF010000047.1_rrna_51	92.41	81.4017	218	1721
GCF_000012825.1	GCF_019128315.1	lcl|NC_009614.1_rrna_8	lcl|NZ_JAHOGQ010000106.1_rrna_5	100	98.6957	1299	1721
GCF_000012825.1	GCF_019128325.1	lcl|NC_009614.1_rrna_8	lcl|NZ_JAHOGA010000109.1_rrna_7	100	98.7585	1308	1721
GCF_000012825.1	GCF_019128355.1	lcl|NC_009614.1_rrna_8	lcl|NZ_JAHOGI010000045.1_rrna_43	92.41	80.661	217	1721
GCF_000012825.1	GCF_019128415.1	lcl|NC_009614.1_rrna_8	lcl|NZ_JAHOGN010000125.1_rrna_1	100	98.4484	1308	1721
GCF_000012825.1	GCF_019128475.1	lcl|NC_009614.1_rrna_8	lcl|NZ_JAHOGK010000047.1_rrna_48	92.41	81.2844	224	1721
GCF_000012825.1	GCF_019128535.1	lcl|NC_009614.1_rrna_8	lcl|NZ_JAHOGS010000092.1_rrna_73	96.93	95.5344	1247	1721
GCF_000012825.1	GCF_019128545.1	lcl|NC_009614.1_rrna_8	lcl|NZ_JAHOGW010000110.1_rrna_5	100	98.7475	1294	1721
GCF_000012825.1	GCF_019128575.1	lcl|NC_009614.1_rrna_8	lcl|NZ_JAHOGR010000047.1_rrna_51	92.41	81.3775	220	1721
GCF_000012825.1	GCF_019128615.1	lcl|NC_009614.1_rrna_8	lcl|NZ_JAHOGT010000001.1_rrna_22	100	98.7224	1314	1721
GCF_000012825.1	GCF_019128635.1	lcl|NC_009614.1_rrna_8	lcl|NZ_JAHOHL010000058.1_rrna_57	90.98	78.0003	187	1721
GCF_000012825.1	GCF_019128655.1	lcl|NC_009614.1_rrna_8	lcl|NZ_JAHOHB010000107.1_rrna_5	100	98.679	1314	1721
GCF_000012825.1	GCF_019128665.1	lcl|NC_009614.1_rrna_8	lcl|NZ_JAHOGU010000128.1_rrna_5	100	98.7137	1315	1721
GCF_000012825.1	GCF_019128715.1	lcl|NC_009614.1_rrna_8	lcl|NZ_JAHOGY010000114.1_rrna_7	100	98.8098	1293	1721
GCF_000012825.1	GCF_019128735.1	lcl|NC_009614.1_rrna_8	lcl|NZ_JAHOGZ010000128.1_rrna_6	91.11	77.9044	220	1721
GCF_000012825.1	GCF_019128745.1	lcl|NC_009614.1_rrna_8	lcl|NZ_JAHOHC010000104.1_rrna_5	100	98.6803	1312	1721
GCF_000012825.1	GCF_019128755.1	lcl|NC_009614.1_rrna_8	lcl|NZ_JAHOHD010000104.1_rrna_5	100	98.6799	1314	1721
GCF_000012825.1	GCF_019128795.1	lcl|NC_009614.1_rrna_8	lcl|NZ_JAHOHK010000075.1_rrna_51	90.97	78.06	210	1721
GCF_000012825.1	GCF_019128815.1	lcl|NC_009614.1_rrna_8	lcl|NZ_JAHOHE010000107.1_rrna_5	100	98.6967	1310	1721
GCF_000012825.1	GCF_019128835.1	lcl|NC_009614.1_rrna_8	lcl|NZ_JAHOHS010000057.1_rrna_47	90.98	77.9411	187	1721
GCF_000012825.1	GCF_019128845.1	lcl|NC_009614.1_rrna_8	lcl|NZ_JAHOHM010000084.1_rrna_63	90.39	77.7512	217	1721
GCF_000012825.1	GCF_019128875.1	lcl|NC_009614.1_rrna_8	lcl|NZ_JAHOHF010000099.1_rrna_1	96.93	95.5275	1247	1721
GCF_000012825.1	GCF_019128895.1	lcl|NC_009614.1_rrna_8	lcl|NZ_JAHOHW010000074.1_rrna_53	90.97	78.063	212	1721
GCF_000012825.1	GCF_019128915.1	lcl|NC_009614.1_rrna_8	lcl|NZ_JAHOHH010000132.1_rrna_3	90.33	77.8243	217	1721
GCF_000012825.1	GCF_019128935.1	lcl|NC_009614.1_rrna_8	lcl|NZ_JAHOIH010000069.1_rrna_55	90.97	78.1057	203	1721
GCF_000012825.1	GCF_019128945.1	lcl|NC_009614.1_rrna_8	lcl|NZ_JAHOHI010000069.1_rrna_56	90.51	78.5948	177	1721
GCF_000012825.1	GCF_019128965.1	lcl|NC_009614.1_rrna_8	lcl|NZ_JAHOHU010000051.1_rrna_45	92.41	80.6697	201	1721
GCF_000012825.1	GCF_019128995.1	lcl|NC_009614.1_rrna_8	lcl|NZ_JAHOHJ010000049.1_rrna_51	92.41	80.5578	202	1721
GCF_000012825.1	GCF_019129005.1	lcl|NC_009614.1_rrna_8	lcl|NZ_JAHOHN010000069.1_rrna_53	90.97	78.0239	208	1721
GCF_000012825.1	GCF_019129035.1	lcl|NC_009614.1_rrna_8	lcl|NZ_JAHOHX010000056.1_rrna_47	90.98	77.8747	188	1721
GCF_000012825.1	GCF_019129055.1	lcl|NC_009614.1_rrna_8	lcl|NZ_JAHOHO010000053.1_rrna_45	92.41	80.6457	199	1721
GCF_000012825.1	GCF_019129075.1	lcl|NC_009614.1_rrna_8	lcl|NZ_JAHOHQ010000049.1_rrna_53	92.41	80.651	202	1721
GCF_000012825.1	GCF_019129095.1	lcl|NC_009614.1_rrna_8	lcl|NZ_JAHOHT010000073.1_rrna_52	90.9	78.0222	210	1721
GCF_000012825.1	GCF_019129105.1	lcl|NC_009614.1_rrna_8	lcl|NZ_JAHOHR010000056.1_rrna_54	90.98	77.9424	186	1721
GCF_000012825.1	GCF_019129135.1	lcl|NC_009614.1_rrna_8	lcl|NZ_JAHOHP010000049.1_rrna_50	92.41	80.6236	201	1721
GCF_000012825.1	GCF_019129155.1	lcl|NC_009614.1_rrna_8	lcl|NZ_JAHOIB010000091.1_rrna_59	90.26	77.7771	214	1721
GCF_000012825.1	GCF_019129175.1	lcl|NC_009614.1_rrna_8	lcl|NZ_JAHOHV010000065.1_rrna_50	90.51	78.5533	177	1721
GCF_000012825.1	GCF_019129195.1	lcl|NC_009614.1_rrna_8	lcl|NZ_JAHOIC010000001.1_rrna_20	92.41	80.5246	204	1721
GCF_000012825.1	GCF_019129215.1	lcl|NC_009614.1_rrna_8	lcl|NZ_JAHOHZ010000074.1_rrna_50	90.9	78.0541	208	1721
GCF_000012825.1	GCF_019129235.1	lcl|NC_009614.1_rrna_8	lcl|NZ_JAHOHY010000056.1_rrna_55	90.98	77.8997	186	1721
GCF_000012825.1	GCF_019129255.1	lcl|NC_009614.1_rrna_8	lcl|NZ_JAHOIA010000084.1_rrna_63	90.33	77.8058	216	1721
GCF_000012825.1	GCF_019129285.1	lcl|NC_009614.1_rrna_8	lcl|NZ_JAHOIJ010000068.1_rrna_53	90.97	78.1026	210	1721
GCF_000012825.1	GCF_019129315.1	lcl|NC_009614.1_rrna_8	lcl|NZ_JAHOIE010000048.1_rrna_50	92.41	80.6482	199	1721
GCF_000012825.1	GCF_019129395.1	lcl|NC_009614.1_rrna_8	lcl|NZ_JAHOIK010000058.1_rrna_50	90.98	77.9108	187	1721
GCF_000012825.1	GCF_019129405.1	lcl|NC_009614.1_rrna_8	lcl|NZ_JAHOIF010000091.1_rrna_67	90.39	77.7618	219	1721
GCF_000012825.1	GCF_019129435.1	lcl|NC_009614.1_rrna_8	lcl|NZ_JAHOJE010000069.1_rrna_68	90.72	79.267	231	1721
GCF_000012825.1	GCF_019129685.1	lcl|NC_009614.1_rrna_8	lcl|NZ_JAHOJB010000045.1_rrna_55	91.56	79.1609	203	1721
GCF_000012825.1	GCF_019129725.1	lcl|NC_009614.1_rrna_8	lcl|NZ_JAHOJA010000149.1_rrna_12	91.05	77.6808	208	1721
GCF_000012825.1	GCF_019129755.1	lcl|NC_009614.1_rrna_8	lcl|NZ_JAHOJC010000088.1_rrna_69	90.25	79.0843	171	1721
GCF_000012825.1	GCF_019129785.1	lcl|NC_009614.1_rrna_8	lcl|NZ_JAHOII010000070.1_rrna_51	90.97	78.0595	209	1721
GCF_000012825.1	GCF_019129795.1	lcl|NC_009614.1_rrna_8	lcl|NZ_JAHOJM010000112.1_rrna_5	100	98.8435	1315	1721
GCF_000012825.1	GCF_019129855.1	lcl|NC_009614.1_rrna_8	lcl|NZ_JAHOJK010000163.1_rrna_24	93.06	79.2975	242	1721
GCF_000012825.1	GCF_019129875.1	lcl|NC_009614.1_rrna_8	lcl|NZ_JAHOJF010000025.1_rrna_32	91.43	78.174	173	1721
GCF_000012825.1	GCF_019129895.1	lcl|NC_009614.1_rrna_8	lcl|NZ_JAHOJG010000116.1_rrna_5	100	98.8293	1311	1721
GCF_000012825.1	GCF_019129915.1	lcl|NC_009614.1_rrna_8	lcl|NZ_JAHOJH010000063.1_rrna_61	90.78	80.0499	226	1721
GCF_000012825.1	GCF_019129925.1	lcl|NC_009614.1_rrna_8	lcl|NZ_JAHOJL010000115.1_rrna_5	100	98.8341	1314	1721
GCF_000012825.1	GCF_019129955.1	lcl|NC_009614.1_rrna_8	lcl|NZ_JAHOJI010000069.1_rrna_70	90.72	79.2699	230	1721
GCF_000012825.1	GCF_019129975.1	lcl|NC_009614.1_rrna_8	lcl|NZ_JAHOJO010000070.1_rrna_68	90.72	79.3377	228	1721
GCF_000012825.1	GCF_019129995.1	lcl|NC_009614.1_rrna_8	lcl|NZ_JAHOJN010000115.1_rrna_5	100	98.8283	1312	1721
GCF_000012825.1	GCF_019130015.1	lcl|NC_009614.1_rrna_8	lcl|NZ_JAHOJP010000023.1_rrna_28	91.43	78.2146	171	1721
GCF_000012825.1	GCF_019130025.1	lcl|NC_009614.1_rrna_8	lcl|NZ_JAHOJR010000015.1_rrna_8	90.72	79.367	229	1721
GCF_000012825.1	GCF_019130095.1	lcl|NC_009614.1_rrna_8	lcl|NZ_JAHOJS010000112.1_rrna_5	100	98.8381	1313	1721
GCF_000012825.1	GCF_019130115.1	lcl|NC_009614.1_rrna_8	lcl|NZ_JAHOKD010000113.1_rrna_5	100	98.8637	1312	1721
GCF_000012825.1	GCF_019130135.1	lcl|NC_009614.1_rrna_8	lcl|NZ_JAHOJQ010000070.1_rrna_71	90.72	79.275	232	1721
GCF_000012825.1	GCF_019130155.1	lcl|NC_009614.1_rrna_8	lcl|NZ_JAHOJZ010000023.1_rrna_29	91.43	78.242	167	1721
GCF_000012825.1	GCF_019130175.1	lcl|NC_009614.1_rrna_8	lcl|NZ_JAHOJT010000076.1_rrna_70	92.41	79.6467	185	1721
GCF_000012825.1	GCF_019130195.1	lcl|NC_009614.1_rrna_8	lcl|NZ_JAHOJV010000076.1_rrna_68	92.41	79.517	188	1721
GCF_000012825.1	GCF_019130215.1	lcl|NC_009614.1_rrna_8	lcl|NZ_JAHOJU010000070.1_rrna_70	92.41	79.6464	185	1721
GCF_000012825.1	GCF_019130235.1	lcl|NC_009614.1_rrna_8	lcl|NZ_JAHOJY010000023.1_rrna_28	91.43	78.2398	170	1721
GCF_000012825.1	GCF_019130255.1	lcl|NC_009614.1_rrna_8	lcl|NZ_JAHOKJ010000022.1_rrna_27	91.43	78.2203	168	1721
GCF_000012825.1	GCF_019130275.1	lcl|NC_009614.1_rrna_8	lcl|NZ_JAHOJW010000023.1_rrna_28	91.43	78.2146	171	1721
GCF_000012825.1	GCF_019130295.1	lcl|NC_009614.1_rrna_8	lcl|NZ_JAHOKL010000022.1_rrna_27	91.43	78.2436	167	1721
GCF_000012825.1	GCF_019130315.1	lcl|NC_009614.1_rrna_8	lcl|NZ_JAHOJX010000023.1_rrna_28	91.43	78.2146	171	1721
GCF_000012825.1	GCF_019130335.1	lcl|NC_009614.1_rrna_8	lcl|NZ_JAHOKF010000055.1_rrna_45	91.11	78.0786	176	1721
GCF_000012825.1	GCF_019130355.1	lcl|NC_009614.1_rrna_8	lcl|NZ_JAHOKE010000057.1_rrna_61	90.78	80.0662	228	1721
GCF_000012825.1	GCF_019130375.1	lcl|NC_009614.1_rrna_8	lcl|NZ_JAHOKA010000059.1_rrna_64	90.78	80.0342	230	1721
GCF_000012825.1	GCF_019130395.1	lcl|NC_009614.1_rrna_8	lcl|NZ_JAHOKB010000071.1_rrna_72	90.72	79.2778	231	1721
GCF_000012825.1	GCF_019130415.1	lcl|NC_009614.1_rrna_8	lcl|NZ_JAHOKQ010000015.1_rrna_9	90.72	79.3127	229	1721
GCF_000012825.1	GCF_019130425.1	lcl|NC_009614.1_rrna_8	lcl|NZ_JAHOKI010000054.1_rrna_45	91.11	78.0941	177	1721
GCF_000012825.1	GCF_019130435.1	lcl|NC_009614.1_rrna_8	lcl|NZ_JAHOKC010000068.1_rrna_48	90.78	79.9363	229	1721
GCF_000012825.1	GCF_019130475.1	lcl|NC_009614.1_rrna_8	lcl|NZ_JAHOKG010000059.1_rrna_65	90.78	80.08	227	1721
GCF_000012825.1	GCF_019130495.1	lcl|NC_009614.1_rrna_8	lcl|NZ_JAHOKK010000057.1_rrna_65	90.78	80.0887	226	1721
GCF_000012825.1	GCF_019130515.1	lcl|NC_009614.1_rrna_8	lcl|NZ_JAHOKH010000115.1_rrna_4	100	98.8048	1312	1721
GCF_000012825.1	GCF_019130525.1	lcl|NC_009614.1_rrna_8	lcl|NZ_JAHOKX010000023.1_rrna_28	91.43	78.2146	171	1721
GCF_000012825.1	GCF_019130535.1	lcl|NC_009614.1_rrna_8	lcl|NZ_JAHOKM010000116.1_rrna_3	100	98.8412	1310	1721
GCF_000012825.1	GCF_019130575.1	lcl|NC_009614.1_rrna_8	lcl|NZ_JAHOKN010000067.1_rrna_60	92.41	79.3707	185	1721
GCF_000012825.1	GCF_019130595.1	lcl|NC_009614.1_rrna_8	lcl|NZ_JAHOKR010000023.1_rrna_28	91.43	78.2165	171	1721
GCF_000012825.1	GCF_019130605.1	lcl|NC_009614.1_rrna_8	lcl|NZ_JAHOKO010000067.1_rrna_60	92.41	79.3707	185	1721
GCF_000012825.1	GCF_019130635.1	lcl|NC_009614.1_rrna_8	lcl|NZ_JAHOKZ010000022.1_rrna_27	91.43	78.1005	164	1721
GCF_000012825.1	GCF_019130655.1	lcl|NC_009614.1_rrna_8	lcl|NZ_JAHOKY010000024.1_rrna_14	91.43	78.2203	168	1721
GCF_000012825.1	GCF_019130675.1	lcl|NC_009614.1_rrna_8	lcl|NZ_JAHOKP010000058.1_rrna_65	90.78	79.9743	233	1721
GCF_000012825.1	GCF_019130685.1	lcl|NC_009614.1_rrna_8	lcl|NZ_JAHOKS010000069.1_rrna_64	92.41	79.3363	186	1721
GCF_000012825.1	GCF_019130715.1	lcl|NC_009614.1_rrna_8	lcl|NZ_JAHOKT010000158.1_rrna_20	93.06	79.426	240	1721
GCF_000012825.1	GCF_019130725.1	lcl|NC_009614.1_rrna_8	lcl|NZ_JAHOLD010000113.1_rrna_6	91.43	78.3132	161	1721
GCF_000012825.1	GCF_019130755.1	lcl|NC_009614.1_rrna_8	lcl|NZ_JAHOKV010000058.1_rrna_66	90.78	80.0229	231	1721
GCF_000012825.1	GCF_019130775.1	lcl|NC_009614.1_rrna_8	lcl|NZ_JAHOKU010000156.1_rrna_22	93.06	79.3934	244	1721
GCF_000012825.1	GCF_019130795.1	lcl|NC_009614.1_rrna_8	lcl|NZ_JAHOLE010000156.1_rrna_24	93.06	79.3897	242	1721
GCF_000012825.1	GCF_019130815.1	lcl|NC_009614.1_rrna_8	lcl|NZ_JAHOLB010000112.1_rrna_5	100	98.8835	1316	1721
GCF_000012825.1	GCF_019130835.1	lcl|NC_009614.1_rrna_8	lcl|NZ_JAHOKW010000024.1_rrna_32	91.43	78.2832	168	1721
GCF_000012825.1	GCF_019130845.1	lcl|NC_009614.1_rrna_8	lcl|NZ_JAHOLA010000018.1_rrna_9	91.43	78.252	166	1721
GCF_000012825.1	GCF_019130875.1	lcl|NC_009614.1_rrna_8	lcl|NZ_JAHOLC010000159.1_rrna_25	93.06	79.4092	240	1721
GCF_000012825.1	GCF_019130995.1	lcl|NC_009614.1_rrna_8	lcl|NZ_JAHOLJ010000015.1_rrna_9	90.72	79.4038	229	1721
GCF_000012825.1	GCF_019131035.1	lcl|NC_009614.1_rrna_8	lcl|NZ_JAHOLH010000013.1_rrna_11	90.72	79.3471	230	1721
GCF_000012825.1	GCF_019131075.1	lcl|NC_009614.1_rrna_8	lcl|NZ_JAHOLI010000026.1_rrna_27	91.43	78.1854	161	1721
GCF_000012825.1	GCF_019131105.1	lcl|NC_009614.1_rrna_8	lcl|NZ_JAHOLP010000079.1_rrna_60	100	98.7997	1278	1721
GCF_000012825.1	GCF_019131205.1	lcl|NC_009614.1_rrna_8	lcl|NZ_JAHOLR010000103.1_rrna_1	90.98	78.2735	216	1721
GCF_000012825.1	GCF_019131235.1	lcl|NC_009614.1_rrna_8	lcl|NZ_JAHOLZ010000103.1_rrna_1	90.72	78.2673	215	1721
GCF_000012825.1	GCF_019131255.1	lcl|NC_009614.1_rrna_8	lcl|NZ_JAHOLQ010000102.1_rrna_10	90.98	78.2766	214	1721
GCF_000012825.1	GCF_019131275.1	lcl|NC_009614.1_rrna_8	lcl|NZ_JAHOLV010000085.1_rrna_59	100	98.7839	1272	1721
GCF_000012825.1	GCF_019131575.1	lcl|NC_009614.1_rrna_8	lcl|NZ_JAHONM010000057.1_rrna_61	92.41	78.4245	187	1721
GCF_000012825.1	GCF_019131835.1	lcl|NC_009614.1_rrna_8	lcl|NZ_JAHONF010000071.1_rrna_77	91.18	77.8052	213	1721
GCF_000012825.1	GCF_019131875.1	lcl|NC_009614.1_rrna_8	lcl|NZ_JAHOMX010000122.1_rrna_5	99.8	98.7277	1336	1721
GCF_000012825.1	GCF_019131915.1	lcl|NC_009614.1_rrna_8	lcl|NZ_JAHOMY010000077.1_rrna_53	91.37	77.8189	151	1721
GCF_000012825.1	GCF_019131955.1	lcl|NC_009614.1_rrna_8	lcl|NZ_JAHONN010000128.1_rrna_14	90.98	78.5649	208	1721
GCF_000012825.1	GCF_019132055.1	lcl|NC_009614.1_rrna_8	lcl|NZ_JAHONH010000043.1_rrna_44	91.43	77.8278	188	1721
GCF_000012825.1	GCF_019132075.1	lcl|NC_009614.1_rrna_8	lcl|NZ_JAHONI010000050.1_rrna_58	92.34	78.4325	182	1721
GCF_000012825.1	GCF_019132175.1	lcl|NC_009614.1_rrna_8	lcl|NZ_JAHONO010000088.1_rrna_74	96.93	95.4228	1252	1721
GCF_000012825.1	GCF_019132215.1	lcl|NC_009614.1_rrna_8	lcl|NZ_JAHONQ010000116.1_rrna_22	99.8	98.5719	1302	1721
GCF_000012825.1	GCF_019132235.1	lcl|NC_009614.1_rrna_8	lcl|NZ_JAHONU010000056.1_rrna_58	90.59	78.6438	213	1721
GCF_000012825.1	GCF_019132245.1	lcl|NC_009614.1_rrna_8	lcl|NZ_JAHONP010000124.1_rrna_9	90.98	78.6441	216	1721
GCF_000012825.1	GCF_019132285.1	lcl|NC_009614.1_rrna_8	lcl|NZ_JAHONV010000037.1_rrna_36	92.41	78.2769	179	1721
GCF_000012825.1	GCF_019132435.1	lcl|NC_009614.1_rrna_8	lcl|NZ_JAHOOU010000145.1_rrna_14	99.61	98.6011	1245	1721
GCF_000012825.1	GCF_019132455.1	lcl|NC_009614.1_rrna_8	lcl|NZ_JAHOOB010000030.1_rrna_38	90.78	77.6605	183	1721
GCF_000012825.1	GCF_019132575.1	lcl|NC_009614.1_rrna_8	lcl|NZ_JAHOOK010000092.1_rrna_75	90.85	81.3124	253	1721
GCF_000012825.1	GCF_019132605.1	lcl|NC_009614.1_rrna_8	lcl|NZ_JAHOOY010000067.1_rrna_63	91.49	78.9595	209	1721
GCF_000012825.1	GCF_019132635.1	lcl|NC_009614.1_rrna_8	lcl|NZ_JAHOON010000031.1_rrna_43	90.78	77.6779	182	1721
GCF_000012825.1	GCF_019132675.1	lcl|NC_009614.1_rrna_8	lcl|NZ_JAHOOT010000071.1_rrna_61	91.49	79.0046	210	1721
GCF_000012825.1	GCF_019132695.1	lcl|NC_009614.1_rrna_8	lcl|NZ_JAHOOR010000091.1_rrna_78	90.85	81.3902	257	1721
GCF_000012825.1	GCF_019132815.1	lcl|NC_009614.1_rrna_8	lcl|NZ_JAHOOX010000099.1_rrna_75	90.72	81.4011	258	1721
GCF_000012825.1	GCF_019239235.1	lcl|NC_009614.1_rrna_8	lcl|NZ_JAAZTS010000050.1_rrna_39	90.72	78.3154	110	1721
GCF_000012825.1	GCF_019239315.1	lcl|NC_009614.1_rrna_8	lcl|NZ_JAAZTT010000024.1_rrna_36	90.72	78.5199	114	1721
GCF_000012825.1	GCF_019583405.1	lcl|NC_009614.1_rrna_8	lcl|NZ_SZUU01000021.1_rrna_71	91.18	77.8082	170	1721
GCF_000012825.1	GCF_019633765.1	lcl|NC_009614.1_rrna_8	lcl|NZ_JAFKPJ010000058.1_rrna_55	91.37	77.9032	163	1721
GCF_000012825.1	GCF_019633785.1	lcl|NC_009614.1_rrna_8	lcl|NZ_JADKYL010000027.1_rrna_47	91.18	78.5379	170	1721
GCF_000012825.1	GCF_019633805.1	lcl|NC_009614.1_rrna_8	lcl|NZ_JAFKPQ010000039.1_rrna_35	91.37	77.9715	165	1721
GCF_000012825.1	GCF_019633825.1	lcl|NC_009614.1_rrna_8	lcl|NZ_JAFKPO010000013.1_rrna_23	91.44	77.711	167	1721
GCF_000012825.1	GCF_019633845.1	lcl|NC_009614.1_rrna_8	lcl|NZ_JAFKPL010000048.1_rrna_61	91.37	78.2912	170	1721
GCF_000012825.1	GCF_019633885.1	lcl|NC_009614.1_rrna_8	lcl|NZ_JAFKPS010000040.1_rrna_58	91.37	78.3515	171	1721
GCF_000012825.1	GCF_019633905.1	lcl|NC_009614.1_rrna_8	lcl|NZ_JAFKQD010000011.1_rrna_26	91.44	77.7477	164	1721
GCF_000012825.1	GCF_019633945.1	lcl|NC_009614.1_rrna_8	lcl|NZ_JAFKPX010000022.1_rrna_39	91.37	78.2183	167	1721
GCF_000012825.1	GCF_019633955.1	lcl|NC_009614.1_rrna_8	lcl|NZ_JAFKPW010000044.1_rrna_45	91.37	78.3749	175	1721
GCF_000012825.1	GCF_019733415.1	lcl|NC_009614.1_rrna_8	lcl|NZ_JABFHR010000026.1_rrna_48	90.98	78.6164	200	1721
GCF_000012825.1	GCF_019733435.1	lcl|NC_009614.1_rrna_8	lcl|NZ_JABFHU010000028.1_rrna_43	91.24	78.8012	188	1721
GCF_000012825.1	GCF_019733495.1	lcl|NC_009614.1_rrna_8	lcl|NZ_JABFHT010000023.1_rrna_38	91.56	78.198	187	1721
GCF_000012825.1	GCF_019733515.1	lcl|NC_009614.1_rrna_8	lcl|NZ_JABFHV010000036.1_rrna_24	90.31	78.3823	175	1721
GCF_000012825.1	GCF_019733535.1	lcl|NC_009614.1_rrna_8	lcl|NZ_JABFHY010000041.1_rrna_60	90.39	77.8229	219	1721
GCF_000012825.1	GCF_019733555.1	lcl|NC_009614.1_rrna_8	lcl|NZ_JABFHX010000053.1_rrna_57	92.41	81.859	209	1721
GCF_000012825.1	GCF_019733595.1	lcl|NC_009614.1_rrna_8	lcl|NZ_JABFHZ010000083.1_rrna_78	91.49	77.5274	195	1721
GCF_000012825.1	GCF_019733625.1	lcl|NC_009614.1_rrna_8	lcl|NZ_JABFIC010000028.1_rrna_50	90.65	78.4624	205	1721
GCF_000012825.1	GCF_019733725.1	lcl|NC_009614.1_rrna_8	lcl|NZ_JAASIH010000001.1_rrna_2	91.05	78.0118	225	1721
GCF_000012825.1	GCF_019733815.1	lcl|NC_009614.1_rrna_8	lcl|NZ_JAASIC010000008.1_rrna_53	90.9	77.8485	213	1721
GCF_000012825.1	GCF_019734215.1	lcl|NC_009614.1_rrna_8	lcl|NZ_JAASHK010000017.1_rrna_26	90.38	80.6196	199	1721
GCF_000012825.1	GCF_019734355.1	lcl|NC_009614.1_rrna_8	lcl|NZ_JAASHC010000009.1_rrna_68	91.3	78.1047	145	1721
GCF_000012825.1	GCF_019734995.1	lcl|NC_009614.1_rrna_8	lcl|NZ_JABFIB010000053.1_rrna_71	91.05	77.8361	216	1721
GCF_000012825.1	GCF_019802645.1	lcl|NC_009614.1_rrna_8	lcl|NZ_JABFHS010000035.1_rrna_47	96.93	95.32	1270	1721
GCF_000012825.1	GCF_019802665.1	lcl|NC_009614.1_rrna_8	lcl|NZ_JABFHW010000089.1_rrna_79	100	99.0245	1343	1721
GCF_000012825.1	GCF_019857385.1	lcl|NC_009614.1_rrna_8	lcl|NZ_CP075195.1_rrna_18	90.59	78.831	201	1721
GCF_000012825.1	GCF_019896115.1	lcl|NC_009614.1_rrna_8	lcl|NZ_CP075193.1_rrna_17	90.59	78.6206	199	1721
GCF_000012825.1	GCF_019915805.1	lcl|NC_009614.1_rrna_8	lcl|NZ_MU255079.1_rrna_101	91.18	79.2827	195	1721
GCF_000012825.1	GCF_019915815.1	lcl|NC_009614.1_rrna_8	lcl|NZ_MU255076.1_rrna_76	91.37	79.2431	170	1721
GCF_000012825.1	GCF_019915825.1	lcl|NC_009614.1_rrna_8	lcl|NZ_MU255080.1_rrna_34	91.31	79.8371	177	1721
GCF_000012825.1	GCF_019915865.1	lcl|NC_009614.1_rrna_8	lcl|NZ_MU255083.1_rrna_6	91.37	78.9613	185	1721
GCF_000012825.1	GCF_019930665.1	lcl|NC_009614.1_rrna_8	lcl|NZ_CP082886.1_rrna_14	91.23	79.253	194	1721
GCF_000012825.1	GCF_020091305.1	lcl|NC_009614.1_rrna_8	lcl|NZ_CP081898.1_rrna_31	91.11	79.2817	220	1721
GCF_000012825.1	GCF_020091345.1	lcl|NC_009614.1_rrna_8	lcl|NZ_CP081899.1_rrna_5	91.3	78.5045	202	1721
GCF_000012825.1	GCF_020091385.1	lcl|NC_009614.1_rrna_8	lcl|NZ_CP081902.1_rrna_5	91.43	78.3258	207	1721
GCF_000012825.1	GCF_020091405.1	lcl|NC_009614.1_rrna_8	lcl|NZ_CP081903.1_rrna_7	91.3	78.2626	229	1721
GCF_000012825.1	GCF_020091465.1	lcl|NC_009614.1_rrna_8	lcl|NZ_CP081912.1_rrna_78	100	98.7212	1363	1721
GCF_000012825.1	GCF_020091485.1	lcl|NC_009614.1_rrna_8	lcl|NZ_CP081913.1_rrna_39	90.71	78.6223	163	1721
GCF_000012825.1	GCF_020091505.1	lcl|NC_009614.1_rrna_8	lcl|NZ_CP081916.1_rrna_14	91.18	79.7553	240	1721
GCF_000012825.1	GCF_020091525.1	lcl|NC_009614.1_rrna_8	lcl|NZ_CP081917.1_rrna_50	91.18	79.0665	243	1721
GCF_000012825.1	GCF_020091545.1	lcl|NC_009614.1_rrna_8	lcl|NZ_CP081920.1_rrna_56	90.98	79.3326	214	1721
GCF_000012825.1	GCF_020091565.1	lcl|NC_009614.1_rrna_8	lcl|NZ_CP081922.1_rrna_43	91.11	78.7854	184	1721
GCF_000012825.1	GCF_020097275.1	lcl|NC_009614.1_rrna_8	lcl|NZ_CP083623.1_rrna_34	90.98	78.5933	198	1721
GCF_000012825.1	GCF_020149745.1	lcl|NC_009614.1_rrna_8	lcl|NZ_CP083813.1_rrna_25	91.11	78.542	226	1721
GCF_000012825.1	GCF_020179455.1	lcl|NC_009614.1_rrna_8	lcl|NZ_JAIHBE010000054.1_rrna_51	90.72	79.9031	237	1721
GCF_000012825.1	GCF_020179495.1	lcl|NC_009614.1_rrna_8	lcl|NZ_JAIHBC010000052.1_rrna_51	90.72	79.7571	234	1721
GCF_000012825.1	GCF_020179505.1	lcl|NC_009614.1_rrna_8	lcl|NZ_JAIHBD010000052.1_rrna_50	90.72	79.801	231	1721
GCF_000012825.1	GCF_020179535.1	lcl|NC_009614.1_rrna_8	lcl|NZ_JAIHBF010000053.1_rrna_50	90.72	79.7289	233	1721
GCF_000012825.1	GCF_020256225.1	lcl|NC_009614.1_rrna_8	lcl|NZ_JAIWWK010000041.1_rrna_38	91.11	78.0203	208	1721
GCF_000012825.1	GCF_020256235.1	lcl|NC_009614.1_rrna_8	lcl|NZ_JAIWWH010000057.1_rrna_57	91.11	77.6811	215	1721
GCF_000012825.1	GCF_020256285.1	lcl|NC_009614.1_rrna_8	lcl|NZ_JAIWWM010000038.1_rrna_47	91.05	77.9693	212	1721
GCF_000012825.1	GCF_020256305.1	lcl|NC_009614.1_rrna_8	lcl|NZ_JAIWWJ010000031.1_rrna_69	91.05	77.8425	218	1721
GCF_000012825.1	GCF_020256345.1	lcl|NC_009614.1_rrna_8	lcl|NZ_JAIWWL010000035.1_rrna_45	91.05	78.0051	209	1721
GCF_000012825.1	GCF_020256405.1	lcl|NC_009614.1_rrna_8	lcl|NZ_JAIWWO010000035.1_rrna_48	91.05	78.0177	213	1721
GCF_000012825.1	GCF_020256465.1	lcl|NC_009614.1_rrna_8	lcl|NZ_JAIWWN010000026.1_rrna_25	91.05	77.8261	217	1721
GCF_000012825.1	GCF_020256505.1	lcl|NC_009614.1_rrna_8	lcl|NZ_JAIWWR010000040.1_rrna_51	91.05	77.9919	210	1721
GCF_000012825.1	GCF_020256525.1	lcl|NC_009614.1_rrna_8	lcl|NZ_JAIWWZ010000016.1_rrna_10	90.33	78.2692	208	1721
GCF_000012825.1	GCF_020256545.1	lcl|NC_009614.1_rrna_8	lcl|NZ_JAIWXH010000008.1_rrna_5	91.11	78.548	190	1721
GCF_000012825.1	GCF_020256565.1	lcl|NC_009614.1_rrna_8	lcl|NZ_JAIWWT010000045.1_rrna_39	91.05	77.9946	211	1721
GCF_000012825.1	GCF_020256585.1	lcl|NC_009614.1_rrna_8	lcl|NZ_JAIWWU010000041.1_rrna_37	91.11	78.0177	210	1721
GCF_000012825.1	GCF_020256605.1	lcl|NC_009614.1_rrna_8	lcl|NZ_JAIWXE010000024.1_rrna_50	91.11	78.0572	228	1721
GCF_000012825.1	GCF_020256645.1	lcl|NC_009614.1_rrna_8	lcl|NZ_JAIWWY010000034.1_rrna_56	90.33	78.1798	208	1721
GCF_000012825.1	GCF_020256665.1	lcl|NC_009614.1_rrna_8	lcl|NZ_JAIWWW010000001.1_rrna_31	91.05	78.0679	209	1721
GCF_000012825.1	GCF_020256685.1	lcl|NC_009614.1_rrna_8	lcl|NZ_JAIWXA010000034.1_rrna_74	90.33	78.2672	213	1721
GCF_000012825.1	GCF_020256705.1	lcl|NC_009614.1_rrna_8	lcl|NZ_JAIWWX010000038.1_rrna_48	91.11	77.9824	211	1721
GCF_000012825.1	GCF_020256715.1	lcl|NC_009614.1_rrna_8	lcl|NZ_JAIWXB010000010.1_rrna_56	91.11	77.9969	227	1721
GCF_000012825.1	GCF_020256765.1	lcl|NC_009614.1_rrna_8	lcl|NZ_JAIWXC010000011.1_rrna_47	91.11	78.0166	225	1721
GCF_000012825.1	GCF_020256805.1	lcl|NC_009614.1_rrna_8	lcl|NZ_JAIWXJ010000012.1_rrna_13	91.11	78.6403	190	1721
GCF_000012825.1	GCF_020256825.1	lcl|NC_009614.1_rrna_8	lcl|NZ_JAIWXN010000028.1_rrna_51	91.11	78.0424	230	1721
GCF_000012825.1	GCF_020256885.1	lcl|NC_009614.1_rrna_8	lcl|NZ_JAIWXO010000009.1_rrna_55	91.11	77.9982	227	1721
GCF_000012825.1	GCF_020256905.1	lcl|NC_009614.1_rrna_8	lcl|NZ_JAIWXL010000010.1_rrna_7	91.11	78.5801	188	1721
GCF_000012825.1	GCF_020256915.1	lcl|NC_009614.1_rrna_8	lcl|NZ_JAIWXT010000010.1_rrna_61	91.11	77.9982	227	1721
GCF_000012825.1	GCF_020257005.1	lcl|NC_009614.1_rrna_8	lcl|NZ_JAIWXZ010000013.1_rrna_42	91.11	78.0227	224	1721
GCF_000012825.1	GCF_020257025.1	lcl|NC_009614.1_rrna_8	lcl|NZ_JAIWXQ010000008.1_rrna_63	91.11	78.0037	226	1721
GCF_000012825.1	GCF_020257085.1	lcl|NC_009614.1_rrna_8	lcl|NZ_JAIWXS010000019.1_rrna_33	90.98	78.7157	192	1721
GCF_000012825.1	GCF_020257105.1	lcl|NC_009614.1_rrna_8	lcl|NZ_JAIWYA010000011.1_rrna_38	91.11	77.9697	226	1721
GCF_000012825.1	GCF_020257125.1	lcl|NC_009614.1_rrna_8	lcl|NZ_JAIWXU010000014.1_rrna_29	91.11	78.7506	192	1721
GCF_000012825.1	GCF_020257145.1	lcl|NC_009614.1_rrna_8	lcl|NZ_JAIWXV010000011.1_rrna_58	91.11	77.9994	227	1721
GCF_000012825.1	GCF_020257155.1	lcl|NC_009614.1_rrna_8	lcl|NZ_JAIWXR010000024.1_rrna_26	90.98	78.7623	192	1721
GCF_000012825.1	GCF_020257185.1	lcl|NC_009614.1_rrna_8	lcl|NZ_JAIWYF010000013.1_rrna_44	91.11	78.0333	224	1721
GCF_000012825.1	GCF_020257205.1	lcl|NC_009614.1_rrna_8	lcl|NZ_JAIWXW010000013.1_rrna_54	91.11	78.0483	225	1721
GCF_000012825.1	GCF_020257225.1	lcl|NC_009614.1_rrna_8	lcl|NZ_JAIWYI010000012.1_rrna_55	91.11	78.0227	224	1721
GCF_000012825.1	GCF_020257325.1	lcl|NC_009614.1_rrna_8	lcl|NZ_JAIWYH010000024.1_rrna_62	91.11	77.9797	225	1721
GCF_000012825.1	GCF_020257345.1	lcl|NC_009614.1_rrna_8	lcl|NZ_JAIWYG010000025.1_rrna_63	91.11	78.0469	222	1721
GCF_000012825.1	GCF_020297425.1	lcl|NC_009614.1_rrna_8	lcl|NZ_JAIWZL010000001.1_rrna_55	91.05	79.4167	196	1721
GCF_000012825.1	GCF_020297435.1	lcl|NC_009614.1_rrna_8	lcl|NZ_JAIWZJ010000001.1_rrna_10	91.11	79.3213	198	1721
GCF_000012825.1	GCF_020297545.1	lcl|NC_009614.1_rrna_8	lcl|NZ_JAIWZK010000004.1_rrna_93	91.05	79.5598	194	1721
GCF_000012825.1	GCF_020297585.1	lcl|NC_009614.1_rrna_8	lcl|NZ_JAIWZI010000001.1_rrna_42	91.05	78.6072	197	1721
GCF_000012825.1	GCF_020313175.1	lcl|NC_009614.1_rrna_8	lcl|NZ_JAGYXC010000063.1_rrna_44	90.97	78.186	198	1721
GCF_000012825.1	GCF_020313195.1	lcl|NC_009614.1_rrna_8	lcl|NZ_JAGWER010000220.1_rrna_31	90.59	78.817	202	1721
GCF_000012825.1	GCF_020313215.1	lcl|NC_009614.1_rrna_8	lcl|NZ_JAGURC010000105.1_rrna_4	90.72	78.7265	174	1721
GCF_000012825.1	GCF_020313255.1	lcl|NC_009614.1_rrna_8	lcl|NZ_JAGURE010000042.1_rrna_44	90.65	78.4426	208	1721
GCF_000012825.1	GCF_020313275.1	lcl|NC_009614.1_rrna_8	lcl|NZ_JAGURF010000045.1_rrna_51	90.72	79.3242	208	1721
GCF_000012825.1	GCF_020313315.1	lcl|NC_009614.1_rrna_8	lcl|NZ_JAGURH010000053.1_rrna_46	91.18	77.988	208	1721
GCF_000012825.1	GCF_020313325.1	lcl|NC_009614.1_rrna_8	lcl|NZ_JAGWES010000001.1_rrna_6	90.65	79.7478	213	1721
GCF_000012825.1	GCF_020313395.1	lcl|NC_009614.1_rrna_8	lcl|NZ_JAGWEU010000172.1_rrna_23	90.72	78.6257	206	1721
GCF_000012825.1	GCF_020313405.1	lcl|NC_009614.1_rrna_8	lcl|NZ_JAGWET010000192.1_rrna_33	91.11	78.9411	218	1721
GCF_000012825.1	GCF_020313445.1	lcl|NC_009614.1_rrna_8	lcl|NZ_JAGURL010000135.1_rrna_13	90.72	78.1371	196	1721
GCF_000012825.1	GCF_020313475.1	lcl|NC_009614.1_rrna_8	lcl|NZ_JAGURM010000053.1_rrna_50	90.98	78.9865	228	1721
GCF_000012825.1	GCF_020341675.1	lcl|NC_009614.1_rrna_8	lcl|NZ_CP064940.1_rrna_8	90.9	78.2905	220	1721
GCF_000012825.1	GCF_020341695.1	lcl|NC_009614.1_rrna_8	lcl|NZ_CP064941.1_rrna_8	90.9	78.2544	217	1721
GCF_000012825.1	GCF_020538405.1	lcl|NC_009614.1_rrna_8	lcl|NZ_JAJBOI010000087.1_rrna_73	99.93	98.9053	1254	1721
GCF_000012825.1	GCF_020539145.1	lcl|NC_009614.1_rrna_8	lcl|NZ_JAJBPU010000092.1_rrna_68	99.93	98.8741	1245	1721
GCF_000012825.1	GCF_020550085.1	lcl|NC_009614.1_rrna_8	lcl|NZ_CP085132.1_rrna_7	91.56	79.208	216	1721
GCF_000012825.1	GCF_020554645.1	lcl|NC_009614.1_rrna_8	lcl|NZ_JAJCHQ010000006.1_rrna_62	91.05	78.1832	218	1721
GCF_000012825.1	GCF_020554725.1	lcl|NC_009614.1_rrna_8	lcl|NZ_JAJCHT010000114.1_rrna_6	99.74	98.6875	1302	1721
GCF_000012825.1	GCF_020554875.1	lcl|NC_009614.1_rrna_8	lcl|NZ_JAJCIB010000097.1_rrna_60	90.92	78.1523	211	1721
GCF_000012825.1	GCF_020554905.1	lcl|NC_009614.1_rrna_8	lcl|NZ_JAJCIE010000046.1_rrna_60	91.05	78.1948	203	1721
GCF_000012825.1	GCF_020555095.1	lcl|NC_009614.1_rrna_8	lcl|NZ_JAJCIM010000034.1_rrna_24	90.78	77.7508	182	1721
GCF_000012825.1	GCF_020555305.1	lcl|NC_009614.1_rrna_8	lcl|NZ_JAJCIP010000097.1_rrna_68	90.85	81.3012	253	1721
GCF_000012825.1	GCF_020555425.1	lcl|NC_009614.1_rrna_8	lcl|NZ_JAJCIT010000080.1_rrna_86	90.59	78.7759	205	1721
GCF_000012825.1	GCF_020555515.1	lcl|NC_009614.1_rrna_8	lcl|NZ_JAJCIX010000047.1_rrna_58	92.41	78.3381	189	1721
GCF_000012825.1	GCF_020555625.1	lcl|NC_009614.1_rrna_8	lcl|NZ_JAJCIZ010000045.1_rrna_58	92.34	78.3213	185	1721
GCF_000012825.1	GCF_020557795.1	lcl|NC_009614.1_rrna_8	lcl|NZ_JAJCJS010000096.1_rrna_59	97	95.3207	1263	1721
GCF_000012825.1	GCF_020557975.1	lcl|NC_009614.1_rrna_8	lcl|NZ_JAJCJW010000058.1_rrna_42	92.41	77.9042	178	1721
GCF_000012825.1	GCF_020558155.1	lcl|NC_009614.1_rrna_8	lcl|NZ_JAJCKA010000060.1_rrna_50	92.41	77.8203	178	1721
GCF_000012825.1	GCF_020558235.1	lcl|NC_009614.1_rrna_8	lcl|NZ_JAJCKC010000059.1_rrna_48	90.77	78.6142	222	1721
GCF_000012825.1	GCF_020558245.1	lcl|NC_009614.1_rrna_8	lcl|NZ_JAJCKD010000091.1_rrna_71	90.59	78.8887	208	1721
GCF_000012825.1	GCF_020558475.1	lcl|NC_009614.1_rrna_8	lcl|NZ_JAJCKH010000053.1_rrna_45	90.71	78.6001	220	1721
GCF_000012825.1	GCF_020558575.1	lcl|NC_009614.1_rrna_8	lcl|NZ_JAJCKM010000057.1_rrna_47	91.49	78.5814	200	1721
GCF_000012825.1	GCF_020558635.1	lcl|NC_009614.1_rrna_8	lcl|NZ_JAJCKN010000005.1_rrna_57	91.05	78.0325	222	1721
GCF_000012825.1	GCF_020558655.1	lcl|NC_009614.1_rrna_8	lcl|NZ_JAJCKO010000041.1_rrna_48	90.92	77.9814	160	1721
GCF_000012825.1	GCF_020558835.1	lcl|NC_009614.1_rrna_8	lcl|NZ_JAJCKT010000005.1_rrna_48	91.05	78.0509	220	1721
GCF_000012825.1	GCF_020558865.1	lcl|NC_009614.1_rrna_8	lcl|NZ_JAJCKU010000076.1_rrna_58	90.92	78.5294	193	1721
GCF_000012825.1	GCF_020558905.1	lcl|NC_009614.1_rrna_8	lcl|NZ_JAJCKV010000125.1_rrna_9	99.74	98.733	1297	1721
GCF_000012825.1	GCF_020559185.1	lcl|NC_009614.1_rrna_8	lcl|NZ_JAJCKZ010000119.1_rrna_5	99.74	98.6839	1295	1721
GCF_000012825.1	GCF_020559195.1	lcl|NC_009614.1_rrna_8	lcl|NZ_JAJCLA010000088.1_rrna_57	96.93	95.4492	1252	1721
GCF_000012825.1	GCF_020559225.1	lcl|NC_009614.1_rrna_8	lcl|NZ_JAJCLB010000091.1_rrna_59	96.93	95.4412	1245	1721
GCF_000012825.1	GCF_020559265.1	lcl|NC_009614.1_rrna_8	lcl|NZ_JAJCLD010000089.1_rrna_57	96.93	95.4883	1246	1721
GCF_000012825.1	GCF_020560025.1	lcl|NC_009614.1_rrna_8	lcl|NZ_JAJCMA010000121.1_rrna_8	90.97	78.4029	232	1721
GCF_000012825.1	GCF_020560105.1	lcl|NC_009614.1_rrna_8	lcl|NZ_JAJCMC010000072.1_rrna_64	90.84	77.9473	208	1721
GCF_000012825.1	GCF_020560185.1	lcl|NC_009614.1_rrna_8	lcl|NZ_JAJCMF010000119.1_rrna_18	99.93	99.0671	1336	1721
GCF_000012825.1	GCF_020560225.1	lcl|NC_009614.1_rrna_8	lcl|NZ_JAJCMG010000075.1_rrna_45	96.93	95.3089	1261	1721
GCF_000012825.1	GCF_020560265.1	lcl|NC_009614.1_rrna_8	lcl|NZ_JAJCMJ010000042.1_rrna_48	92.41	77.7892	178	1721
GCF_000012825.1	GCF_020560325.1	lcl|NC_009614.1_rrna_8	lcl|NZ_JAJCML010000046.1_rrna_35	91.43	77.8477	182	1721
GCF_000012825.1	GCF_020560565.1	lcl|NC_009614.1_rrna_8	lcl|NZ_JAJCMR010000091.1_rrna_58	96.93	95.4457	1248	1721
GCF_000012825.1	GCF_020560765.1	lcl|NC_009614.1_rrna_8	lcl|NZ_JAJCMZ010000155.1_rrna_12	99.61	98.6758	1219	1721
GCF_000012825.1	GCF_020560775.1	lcl|NC_009614.1_rrna_8	lcl|NZ_JAJCMX010000089.1_rrna_54	99.93	98.8233	1260	1721
GCF_000012825.1	GCF_020560835.1	lcl|NC_009614.1_rrna_8	lcl|NZ_JAJCNC010000077.1_rrna_51	99.93	98.8087	1251	1721
GCF_000012825.1	GCF_020562145.1	lcl|NC_009614.1_rrna_8	lcl|NZ_JAJCOQ010000158.1_rrna_10	99.67	98.6466	1229	1721
GCF_000012825.1	GCF_020562485.1	lcl|NC_009614.1_rrna_8	lcl|NZ_JAJCPB010000094.1_rrna_65	90.85	81.2918	252	1721
GCF_000012825.1	GCF_020562505.1	lcl|NC_009614.1_rrna_8	lcl|NZ_JAJCPC010000098.1_rrna_68	90.85	81.2948	252	1721
GCF_000012825.1	GCF_020562545.1	lcl|NC_009614.1_rrna_8	lcl|NZ_JAJCPD010000101.1_rrna_6	90.78	81.3043	254	1721
GCF_000012825.1	GCF_020562585.1	lcl|NC_009614.1_rrna_8	lcl|NZ_JAJCPF010000092.1_rrna_66	90.72	81.3232	255	1721
GCF_000012825.1	GCF_020562595.1	lcl|NC_009614.1_rrna_8	lcl|NZ_JAJCPG010000098.1_rrna_71	90.85	81.2151	251	1721
GCF_000012825.1	GCF_020563045.1	lcl|NC_009614.1_rrna_8	lcl|NZ_JAJCPU010000094.1_rrna_68	90.85	81.362	253	1721
GCF_000012825.1	GCF_020563215.1	lcl|NC_009614.1_rrna_8	lcl|NZ_JAJCQC010000074.1_rrna_53	91.49	78.861	209	1721
GCF_000012825.1	GCF_020563265.1	lcl|NC_009614.1_rrna_8	lcl|NZ_JAJCQE010000105.1_rrna_4	90.85	81.2842	252	1721
GCF_000012825.1	GCF_020563275.1	lcl|NC_009614.1_rrna_8	lcl|NZ_JAJCQF010000103.1_rrna_3	90.85	81.2769	254	1721
GCF_000012825.1	GCF_020563305.1	lcl|NC_009614.1_rrna_8	lcl|NZ_JAJCQG010000160.1_rrna_12	99.61	98.6433	1227	1721
GCF_000012825.1	GCF_020563465.1	lcl|NC_009614.1_rrna_8	lcl|NZ_JAJCQO010000156.1_rrna_10	99.61	98.6349	1226	1721
GCF_000012825.1	GCF_020563485.1	lcl|NC_009614.1_rrna_8	lcl|NZ_JAJCQP010000085.1_rrna_60	90.84	77.8126	211	1721
GCF_000012825.1	GCF_020563545.1	lcl|NC_009614.1_rrna_8	lcl|NZ_JAJCQT010000103.1_rrna_8	90.85	81.3342	253	1721
GCF_000012825.1	GCF_020563555.1	lcl|NC_009614.1_rrna_8	lcl|NZ_JAJCQR010000147.1_rrna_9	99.67	98.6396	1221	1721
GCF_000012825.1	GCF_020563585.1	lcl|NC_009614.1_rrna_8	lcl|NZ_JAJCQU010000144.1_rrna_9	99.61	98.6186	1224	1721
GCF_000012825.1	GCF_020563595.1	lcl|NC_009614.1_rrna_8	lcl|NZ_JAJCQV010000147.1_rrna_11	99.61	98.6288	1228	1721
GCF_000012825.1	GCF_020662225.1	lcl|NC_009614.1_rrna_8	lcl|NZ_JAGWEP010000116.1_rrna_4	91.18	77.6371	210	1721
GCF_000012825.1	GCF_020731235.1	lcl|NC_009614.1_rrna_8	lcl|NZ_JAJFOL010000002.1_rrna_31	93.06	79.3864	212	1721
GCF_000012825.1	GCF_020827675.1	lcl|NC_009614.1_rrna_8	lcl|NZ_JACBPV010000051.1_rrna_60	99.87	98.9328	1341	1721
GCF_000012825.1	GCF_020827685.1	lcl|NC_009614.1_rrna_8	lcl|NZ_JACBPS010000079.1_rrna_73	100	98.7475	1332	1721
GCF_000012825.1	GCF_020827705.1	lcl|NC_009614.1_rrna_8	lcl|NZ_JACBPT010000021.1_rrna_36	99.41	98.7582	1269	1721
GCF_000012825.1	GCF_020827715.1	lcl|NC_009614.1_rrna_8	lcl|NZ_JACBPW010000089.1_rrna_79	100	99.0105	1344	1721
GCF_000012825.1	GCF_020827855.1	lcl|NC_009614.1_rrna_8	lcl|NZ_JACBPX010000058.1_rrna_68	99.67	98.8316	1286	1721
GCF_000012825.1	GCF_020827875.1	lcl|NC_009614.1_rrna_8	lcl|NZ_JACBPY010000099.1_rrna_75	99.61	98.8146	1243	1721
GCF_000012825.1	GCF_020885715.1	lcl|NC_009614.1_rrna_8	lcl|NZ_AP025232.1_rrna_8	99.87	98.6959	1270	1721
GCF_000012825.1	GCF_020885775.1	lcl|NC_009614.1_rrna_8	lcl|NZ_AP025235.1_rrna_8	99.87	98.7566	1269	1721
GCF_000012825.1	GCF_020885855.1	lcl|NC_009614.1_rrna_8	lcl|NZ_AP025240.1_rrna_8	99.87	98.7716	1267	1721
GCF_000012825.1	GCF_020982715.1	lcl|NC_009614.1_rrna_8	lcl|NZ_JAJKHN010000158.1_rrna_20	91.05	78.1544	217	1721
GCF_000012825.1	GCF_021359565.1	lcl|NC_009614.1_rrna_8	lcl|NZ_CP080295.1_rrna_5	91.37	78.9148	190	1721
GCF_000012825.1	GCF_021359585.1	lcl|NC_009614.1_rrna_8	lcl|NZ_CP080296.1_rrna_5	91.44	79.035	188	1721
GCF_000012825.1	GCF_021406325.1	lcl|NC_009614.1_rrna_8	lcl|NZ_JAHYLL010000102.1_rrna_7	91.18	78.4125	215	1721
GCF_000012825.1	GCF_021406345.1	lcl|NC_009614.1_rrna_8	lcl|NZ_JAHYLK010000089.1_rrna_69	100	98.9446	1344	1721
GCF_000012825.1	GCF_021406405.1	lcl|NC_009614.1_rrna_8	lcl|NZ_JAHYLO010000119.1_rrna_8	99.74	98.6972	1254	1721
GCF_000012825.1	GCF_021406465.1	lcl|NC_009614.1_rrna_8	lcl|NZ_JAHYLR010000088.1_rrna_61	90.46	78.4026	223	1721
GCF_000012825.1	GCF_021406505.1	lcl|NC_009614.1_rrna_8	lcl|NZ_JAHYLT010000056.1_rrna_57	90.72	78.2305	199	1721
GCF_000012825.1	GCF_021406545.1	lcl|NC_009614.1_rrna_8	lcl|NZ_JAHYLX010000063.1_rrna_63	96.93	95.3734	1286	1721
GCF_000012825.1	GCF_021409325.1	lcl|NC_009614.1_rrna_8	lcl|NZ_JAGKHS010000093.1_rrna_27	96.93	95.3375	1321	1721
GCF_000012825.1	GCF_021409365.1	lcl|NC_009614.1_rrna_8	lcl|NZ_JAGKHT010000053.1_rrna_62	96.93	95.3622	1276	1721
GCF_000012825.1	GCF_021409405.1	lcl|NC_009614.1_rrna_8	lcl|NZ_JAGKHU010000065.1_rrna_28	96.93	95.4024	1277	1721
GCF_000012825.1	GCF_021409425.1	lcl|NC_009614.1_rrna_8	lcl|NZ_JAGSPT010000055.1_rrna_51	90.92	77.9529	191	1721
GCF_000012825.1	GCF_021409445.1	lcl|NC_009614.1_rrna_8	lcl|NZ_JAGKHX010000029.1_rrna_35	92.41	77.9591	181	1721
GCF_000012825.1	GCF_021409465.1	lcl|NC_009614.1_rrna_8	lcl|NZ_JAGKHY010000026.1_rrna_29	92.54	78.3704	175	1721
GCF_000012825.1	GCF_021409485.1	lcl|NC_009614.1_rrna_8	lcl|NZ_JAGKHZ010000032.1_rrna_56	92.34	77.6764	183	1721
GCF_000012825.1	GCF_021409505.1	lcl|NC_009614.1_rrna_8	lcl|NZ_JAGKIB010000084.1_rrna_51	91.11	79.1746	219	1721
GCF_000012825.1	GCF_021409515.1	lcl|NC_009614.1_rrna_8	lcl|NZ_JAGKHV010000040.1_rrna_63	90.31	77.7319	177	1721
GCF_000012825.1	GCF_021409535.1	lcl|NC_009614.1_rrna_8	lcl|NZ_JAGKIA010000003.1_rrna_23	92.41	83.2922	221	1721
GCF_000012825.1	GCF_021409565.1	lcl|NC_009614.1_rrna_8	lcl|NZ_JAGKIC010000030.1_rrna_42	90.59	77.9699	196	1721
GCF_000012825.1	GCF_021409585.1	lcl|NC_009614.1_rrna_8	lcl|NZ_JAGKID010000059.1_rrna_33	90.33	78.4217	214	1721
GCF_000012825.1	GCF_021409595.1	lcl|NC_009614.1_rrna_8	lcl|NZ_JAGKIE010000055.1_rrna_24	90.72	78.527	192	1721
GCF_000012825.1	GCF_021409765.1	lcl|NC_009614.1_rrna_8	lcl|NZ_JAHYLY010000031.1_rrna_42	90.98	79.1025	201	1721
GCF_000012825.1	GCF_021409785.1	lcl|NC_009614.1_rrna_8	lcl|NZ_JAHYLZ010000073.1_rrna_50	96.93	95.3988	1269	1721
GCF_000012825.1	GCF_021409805.1	lcl|NC_009614.1_rrna_8	lcl|NZ_JAHYMA010000039.1_rrna_52	91.05	78.1606	205	1721
GCF_000012825.1	GCF_021409845.1	lcl|NC_009614.1_rrna_8	lcl|NZ_JAHYMC010000051.1_rrna_55	90.59	78.9354	207	1721
GCF_000012825.1	GCF_021409915.1	lcl|NC_009614.1_rrna_8	lcl|NZ_JAHYMI010000079.1_rrna_72	90.72	78.2301	214	1721
GCF_000012825.1	GCF_021409945.1	lcl|NC_009614.1_rrna_8	lcl|NZ_JAHYMF010000050.1_rrna_61	90.72	78.2264	201	1721
GCF_000012825.1	GCF_021410025.1	lcl|NC_009614.1_rrna_8	lcl|NZ_JAHYMN010000050.1_rrna_66	96.93	95.3486	1264	1721
GCF_000012825.1	GCF_021410045.1	lcl|NC_009614.1_rrna_8	lcl|NZ_JAHYML010000050.1_rrna_62	96.93	95.3275	1253	1721
GCF_000012825.1	GCF_021410135.1	lcl|NC_009614.1_rrna_8	lcl|NZ_JAHYMR010000075.1_rrna_65	96.93	95.4349	1249	1721
GCF_000012825.1	GCF_021410225.1	lcl|NC_009614.1_rrna_8	lcl|NZ_JAHYMW010000075.1_rrna_63	99.93	99.1235	1327	1721
GCF_000012825.1	GCF_021410285.1	lcl|NC_009614.1_rrna_8	lcl|NZ_JAHYMY010000099.1_rrna_74	99.93	99.0138	1309	1721
GCF_000012825.1	GCF_021410325.1	lcl|NC_009614.1_rrna_8	lcl|NZ_JAHYNA010000065.1_rrna_62	90.52	77.8752	219	1721
GCF_000012825.1	GCF_021410345.1	lcl|NC_009614.1_rrna_8	lcl|NZ_JAHYNB010000083.1_rrna_69	90.52	77.9029	215	1721
GCF_000012825.1	GCF_021410365.1	lcl|NC_009614.1_rrna_8	lcl|NZ_JAHYNC010000074.1_rrna_65	90.52	77.8785	222	1721
GCF_000012825.1	GCF_021410535.1	lcl|NC_009614.1_rrna_8	lcl|NZ_JAHYNK010000044.1_rrna_70	90.59	80.0959	239	1721
GCF_000012825.1	GCF_021410585.1	lcl|NC_009614.1_rrna_8	lcl|NZ_JAHYNN010000117.1_rrna_18	100	98.6769	1292	1721
GCF_000012825.1	GCF_021410605.1	lcl|NC_009614.1_rrna_8	lcl|NZ_JAHYNO010000060.1_rrna_66	90.72	77.7132	206	1721
GCF_000012825.1	GCF_021410685.1	lcl|NC_009614.1_rrna_8	lcl|NZ_JAHYNU010000055.1_rrna_59	90.9	78.0569	214	1721
GCF_000012825.1	GCF_021410705.1	lcl|NC_009614.1_rrna_8	lcl|NZ_JAHYNW010000114.1_rrna_4	99.61	98.9067	1255	1721
GCF_000012825.1	GCF_021410715.1	lcl|NC_009614.1_rrna_8	lcl|NZ_JAHYNT010000099.1_rrna_67	100	99.1518	1310	1721
GCF_000012825.1	GCF_021410725.1	lcl|NC_009614.1_rrna_8	lcl|NZ_JAHYNS010000157.1_rrna_22	90.98	78.8152	229	1721
GCF_000012825.1	GCF_021410795.1	lcl|NC_009614.1_rrna_8	lcl|NZ_JAHYNX010000089.1_rrna_76	91.24	78.2595	209	1721
GCF_000012825.1	GCF_021410825.1	lcl|NC_009614.1_rrna_8	lcl|NZ_JAHYOA010000067.1_rrna_69	90.72	78.3494	204	1721
GCF_000012825.1	GCF_021411025.1	lcl|NC_009614.1_rrna_8	lcl|NZ_JAHYOJ010000053.1_rrna_63	99.61	98.7752	1267	1721
GCF_000012825.1	GCF_021411085.1	lcl|NC_009614.1_rrna_8	lcl|NZ_JAHYOK010000091.1_rrna_69	90.33	77.937	221	1721
GCF_000012825.1	GCF_021411185.1	lcl|NC_009614.1_rrna_8	lcl|NZ_JAHYOR010000113.1_rrna_5	99.93	99.0299	1343	1721
GCF_000012825.1	GCF_021411375.1	lcl|NC_009614.1_rrna_8	lcl|NZ_JAHYPB010000093.1_rrna_69	91.11	79.0491	220	1721
GCF_000012825.1	GCF_021411425.1	lcl|NC_009614.1_rrna_8	lcl|NZ_JAHYPD010000126.1_rrna_12	90.59	78.3893	207	1721
GCF_000012825.1	GCF_021411445.1	lcl|NC_009614.1_rrna_8	lcl|NZ_JAHYPH010000055.1_rrna_64	90.72	77.9591	200	1721
GCF_000012825.1	GCF_021411525.1	lcl|NC_009614.1_rrna_8	lcl|NZ_JAHYPI010000106.1_rrna_7	99.8	98.759	1263	1721
GCF_000012825.1	GCF_021411625.1	lcl|NC_009614.1_rrna_8	lcl|NZ_JAHYPM010000097.1_rrna_68	97	95.4171	1263	1721
GCF_000012825.1	GCF_021411645.1	lcl|NC_009614.1_rrna_8	lcl|NZ_JAHYPO010000031.1_rrna_65	90.52	77.9233	209	1721
GCF_000012825.1	GCF_021411705.1	lcl|NC_009614.1_rrna_8	lcl|NZ_JAHYPS010000060.1_rrna_67	90.59	78.647	228	1721
GCF_000012825.1	GCF_021411715.1	lcl|NC_009614.1_rrna_8	lcl|NZ_JAHYPQ010000076.1_rrna_67	99.93	99.0094	1326	1721
GCF_000012825.1	GCF_021411755.1	lcl|NC_009614.1_rrna_8	lcl|NZ_JAHYPT010000027.1_rrna_29	90.72	78.2856	207	1721
GCF_000012825.1	GCF_021411815.1	lcl|NC_009614.1_rrna_8	lcl|NZ_JAHYPW010000082.1_rrna_75	90.2	77.907	212	1721
GCF_000012825.1	GCF_021411845.1	lcl|NC_009614.1_rrna_8	lcl|NZ_JAHYPY010000092.1_rrna_65	90.59	79.4764	219	1721
GCF_000012825.1	GCF_021411865.1	lcl|NC_009614.1_rrna_8	lcl|NZ_JAHYPZ010000050.1_rrna_49	97	95.5211	1270	1721
GCF_000012825.1	GCF_021411885.1	lcl|NC_009614.1_rrna_8	lcl|NZ_JAHYQA010000050.1_rrna_68	90.59	80.025	228	1721
GCF_000012825.1	GCF_021411915.1	lcl|NC_009614.1_rrna_8	lcl|NZ_JAHYQD010000054.1_rrna_66	90.59	80.1197	229	1721
GCF_000012825.1	GCF_021412045.1	lcl|NC_009614.1_rrna_8	lcl|NZ_JAHYQH010000047.1_rrna_63	90.59	80.1276	228	1721
GCF_000012825.1	GCF_021412065.1	lcl|NC_009614.1_rrna_8	lcl|NZ_JAHYQG010000047.1_rrna_62	90.59	80.2464	221	1721
GCF_000012825.1	GCF_021412335.1	lcl|NC_009614.1_rrna_8	lcl|NZ_JAHYRG010000094.1_rrna_72	100	98.9445	1342	1721
GCF_000012825.1	GCF_021412685.1	lcl|NC_009614.1_rrna_8	lcl|NZ_JAHYQV010000094.1_rrna_79	100	98.9765	1300	1721
GCF_000012825.1	GCF_021412765.1	lcl|NC_009614.1_rrna_8	lcl|NZ_JAHYQZ010000084.1_rrna_79	99.8	98.7069	1279	1721
GCF_000012825.1	GCF_021412865.1	lcl|NC_009614.1_rrna_8	lcl|NZ_JAHYRI010000159.1_rrna_21	91.11	78.2338	233	1721
GCF_000012825.1	GCF_021412905.1	lcl|NC_009614.1_rrna_8	lcl|NZ_JAHYRJ010000087.1_rrna_67	100	98.9468	1284	1721
GCF_000012825.1	GCF_021412985.1	lcl|NC_009614.1_rrna_8	lcl|NZ_JAHYRO010000051.1_rrna_53	90.98	78.9773	190	1721
GCF_000012825.1	GCF_021413165.1	lcl|NC_009614.1_rrna_8	lcl|NZ_JAHYRV010000151.1_rrna_17	91.11	78.1311	234	1721
GCF_000012825.1	GCF_021413185.1	lcl|NC_009614.1_rrna_8	lcl|NZ_JAHYRX010000091.1_rrna_66	100	98.9549	1279	1721
GCF_000012825.1	GCF_021413205.1	lcl|NC_009614.1_rrna_8	lcl|NZ_JAHYRZ010000055.1_rrna_47	96.93	95.5673	1291	1721
GCF_000012825.1	GCF_021531035.1	lcl|NC_009614.1_rrna_8	lcl|NZ_JADYTI010000165.1_rrna_15	90.77	77.7619	203	1721
GCF_000012825.1	GCF_021531575.1	lcl|NC_009614.1_rrna_8	lcl|NZ_JADYUC010000057.1_rrna_54	90.72	78.7637	208	1721
GCF_000012825.1	GCF_021532015.1	lcl|NC_009614.1_rrna_8	lcl|NZ_JADYUS010000168.1_rrna_17	91.31	78.3406	169	1721
GCF_000012825.1	GCF_021532075.1	lcl|NC_009614.1_rrna_8	lcl|NZ_JADYUT010000129.1_rrna_7	99.87	98.6773	1273	1721
GCF_000012825.1	GCF_021532175.1	lcl|NC_009614.1_rrna_8	lcl|NZ_JADYUY010000066.1_rrna_73	90.72	78.3242	203	1721
GCF_000012825.1	GCF_021589105.1	lcl|NC_009614.1_rrna_8	lcl|NZ_VTYW01000049.1_rrna_58	90.59	77.814	201	1721
GCF_000012825.1	GCF_021890855.1	lcl|NC_009614.1_rrna_8	lcl|NZ_JAKKWU010000073.1_rrna_61	100	98.913	1267	1721
GCF_000012825.1	GCF_021890895.1	lcl|NC_009614.1_rrna_8	lcl|NZ_JAKKWV010000057.1_rrna_43	99.74	98.6526	1260	1721
GCF_000012825.1	GCF_021890905.1	lcl|NC_009614.1_rrna_8	lcl|NZ_JAKKWW010000068.1_rrna_64	100	98.8852	1289	1721
GCF_000012825.1	GCF_021890935.1	lcl|NC_009614.1_rrna_8	lcl|NZ_JAKKWX010000088.1_rrna_62	100	98.7409	1271	1721
GCF_000012825.1	GCF_021890955.1	lcl|NC_009614.1_rrna_8	lcl|NZ_JAKKWZ010000104.1_rrna_4	100	98.8993	1369	1721
GCF_000012825.1	GCF_021890965.1	lcl|NC_009614.1_rrna_8	lcl|NZ_JAKKWY010000102.1_rrna_1	100	98.7424	1281	1721
GCF_000012825.1	GCF_021890995.1	lcl|NC_009614.1_rrna_8	lcl|NZ_JAKKXC010000061.1_rrna_76	100	98.8431	1282	1721
GCF_000012825.1	GCF_021891005.1	lcl|NC_009614.1_rrna_8	lcl|NZ_JAKKXB010000095.1_rrna_79	99.87	98.9082	1324	1721
GCF_000012825.1	GCF_021891035.1	lcl|NC_009614.1_rrna_8	lcl|NZ_JAKKXA010000107.1_rrna_3	99.67	98.6888	1291	1721
GCF_000012825.1	GCF_021891045.1	lcl|NC_009614.1_rrna_8	lcl|NZ_JAKKXE010000088.1_rrna_77	99.61	98.6303	1281	1721
GCF_000012825.1	GCF_021891075.1	lcl|NC_009614.1_rrna_8	lcl|NZ_JAKKXD010000062.1_rrna_73	100	98.8471	1282	1721
GCF_000012825.1	GCF_021891095.1	lcl|NC_009614.1_rrna_8	lcl|NZ_JAKKXG010000109.1_rrna_3	99.61	98.6214	1273	1721
GCF_000012825.1	GCF_021891105.1	lcl|NC_009614.1_rrna_8	lcl|NZ_JAKKXF010000059.1_rrna_43	99.74	98.6816	1282	1721
GCF_000012825.1	GCF_021891135.1	lcl|NC_009614.1_rrna_8	lcl|NZ_JAKKXJ010000092.1_rrna_77	99.61	98.7445	1288	1721
GCF_000012825.1	GCF_021891145.1	lcl|NC_009614.1_rrna_8	lcl|NZ_JAKKXH010000084.1_rrna_75	100	98.8809	1332	1721
GCF_000012825.1	GCF_021891165.1	lcl|NC_009614.1_rrna_8	lcl|NZ_JAKKXI010000131.1_rrna_7	99.8	98.6724	1320	1721
GCF_000012825.1	GCF_021891195.1	lcl|NC_009614.1_rrna_8	lcl|NZ_JAKKXK010000058.1_rrna_65	99.54	98.7624	1240	1721
GCF_000012825.1	GCF_021891215.1	lcl|NC_009614.1_rrna_8	lcl|NZ_JAKKXL010000104.1_rrna_4	99.87	98.6864	1253	1721
GCF_000012825.1	GCF_021891235.1	lcl|NC_009614.1_rrna_8	lcl|NZ_JAKKXM010000101.1_rrna_75	99.93	98.8988	1361	1721
GCF_000012825.1	GCF_021891245.1	lcl|NC_009614.1_rrna_8	lcl|NZ_JAKKXN010000097.1_rrna_77	99.87	98.9423	1324	1721
GCF_000012825.1	GCF_021891275.1	lcl|NC_009614.1_rrna_8	lcl|NZ_JAKKXO010000058.1_rrna_46	99.74	98.6741	1280	1721
GCF_000012825.1	GCF_021891295.1	lcl|NC_009614.1_rrna_8	lcl|NZ_JAKKXP010000076.1_rrna_80	100	99.0638	1309	1721
GCF_000012825.1	GCF_021891315.1	lcl|NC_009614.1_rrna_8	lcl|NZ_JAKKXR010000091.1_rrna_90	99.87	98.6826	1305	1721
GCF_000012825.1	GCF_021891335.1	lcl|NC_009614.1_rrna_8	lcl|NZ_JAKKXQ010000091.1_rrna_79	99.87	98.6367	1245	1721
GCF_000012825.1	GCF_021891345.1	lcl|NC_009614.1_rrna_8	lcl|NZ_JAKKXT010000079.1_rrna_67	100	98.5593	1353	1721
GCF_000012825.1	GCF_021891375.1	lcl|NC_009614.1_rrna_8	lcl|NZ_JAKKXS010000094.1_rrna_77	99.61	98.78	1281	1721
GCF_000012825.1	GCF_021891395.1	lcl|NC_009614.1_rrna_8	lcl|NZ_JAKKXV010000078.1_rrna_82	99.8	98.7611	1324	1721
GCF_000012825.1	GCF_021891415.1	lcl|NC_009614.1_rrna_8	lcl|NZ_JAKKXU010000104.1_rrna_1	99.67	98.5613	1316	1721
GCF_000012825.1	GCF_022132565.1	lcl|NC_009614.1_rrna_8	lcl|NZ_JAKNIW010000071.1_rrna_66	99.93	85.6032	11	1721
GCF_000012825.1	GCF_022133575.1	lcl|NC_009614.1_rrna_8	lcl|NZ_JAKNHU010000096.1_rrna_62	97	95.3271	1263	1721
GCF_000012825.1	GCF_022134865.1	lcl|NC_009614.1_rrna_8	lcl|NZ_JAKNHN010000084.1_rrna_66	97	95.3107	1268	1721
GCF_000012825.1	GCF_022135675.1	lcl|NC_009614.1_rrna_8	lcl|NZ_JAKNGN010000063.1_rrna_50	90.64	78.5921	216	1721
GCF_000012825.1	GCF_022135685.1	lcl|NC_009614.1_rrna_8	lcl|NZ_JAKNGP010000082.1_rrna_64	90.85	77.9866	209	1721
GCF_000012825.1	GCF_022135705.1	lcl|NC_009614.1_rrna_8	lcl|NZ_JAKNGO010000104.1_rrna_3	99.87	98.7522	1280	1721
GCF_000012825.1	GCF_022135865.1	lcl|NC_009614.1_rrna_8	lcl|NZ_JAKNGJ010000103.1_rrna_9	99.87	98.7095	1289	1721
GCF_000012825.1	GCF_022135965.1	lcl|NC_009614.1_rrna_8	lcl|NZ_JAKNGH010000060.1_rrna_49	90.71	78.5123	220	1721
GCF_000012825.1	GCF_022136105.1	lcl|NC_009614.1_rrna_8	lcl|NZ_JAKNGD010000136.1_rrna_11	90.58	78.2392	181	1721
GCF_000012825.1	GCF_022136285.1	lcl|NC_009614.1_rrna_8	lcl|NZ_JAKNFX010000052.1_rrna_60	91.1	78.8897	194	1721
GCF_000012825.1	GCF_022136535.1	lcl|NC_009614.1_rrna_8	lcl|NZ_JAKNFN010000042.1_rrna_52	92.41	77.7885	173	1721
GCF_000012825.1	GCF_022137035.1	lcl|NC_009614.1_rrna_8	lcl|NZ_JAKNEU010000093.1_rrna_76	90.92	78.0889	211	1721
GCF_000012825.1	GCF_022137185.1	lcl|NC_009614.1_rrna_8	lcl|NZ_JAKNEN010000041.1_rrna_49	90.78	77.6988	189	1721
GCF_000012825.1	GCF_022137485.1	lcl|NC_009614.1_rrna_8	lcl|NZ_JAKNEI010000102.1_rrna_5	90.85	81.293	255	1721
GCF_000012825.1	GCF_022137525.1	lcl|NC_009614.1_rrna_8	lcl|NZ_JAKNEG010000141.1_rrna_9	99.67	98.6641	1224	1721
GCF_000012825.1	GCF_022137545.1	lcl|NC_009614.1_rrna_8	lcl|NZ_JAKNEH010000143.1_rrna_11	99.61	98.6592	1225	1721
GCF_000012825.1	GCF_022137585.1	lcl|NC_009614.1_rrna_8	lcl|NZ_JAKNEF010000146.1_rrna_10	99.67	98.6855	1225	1721
GCF_000012825.1	GCF_022138125.1	lcl|NC_009614.1_rrna_8	lcl|NZ_JAKNDP010000107.1_rrna_12	90.84	78.4182	218	1721
GCF_000012825.1	GCF_022138165.1	lcl|NC_009614.1_rrna_8	lcl|NZ_JAKNDO010000108.1_rrna_16	90.72	81.3774	248	1721
GCF_000012825.1	GCF_022138275.1	lcl|NC_009614.1_rrna_8	lcl|NZ_JAKNDM010000094.1_rrna_64	90.72	81.2866	254	1721
GCF_000012825.1	GCF_022138285.1	lcl|NC_009614.1_rrna_8	lcl|NZ_JAKNDL010000156.1_rrna_10	99.61	98.6547	1226	1721
GCF_000012825.1	GCF_022138375.1	lcl|NC_009614.1_rrna_8	lcl|NZ_JAKNDK010000075.1_rrna_58	91.49	78.9352	213	1721
GCF_000012825.1	GCF_022138425.1	lcl|NC_009614.1_rrna_8	lcl|NZ_JAKNDI010000077.1_rrna_55	91.49	78.9532	210	1721
GCF_000012825.1	GCF_022138445.1	lcl|NC_009614.1_rrna_8	lcl|NZ_JAKNDH010000073.1_rrna_49	91.49	78.8434	212	1721
GCF_000012825.1	GCF_022138465.1	lcl|NC_009614.1_rrna_8	lcl|NZ_JAKNDG010000075.1_rrna_60	91.49	78.997	210	1721
GCF_000012825.1	GCF_022355405.1	lcl|NC_009614.1_rrna_8	lcl|NZ_JAKNFW010000047.1_rrna_63	91.49	78.1588	172	1721
GCF_000012825.1	GCF_022453665.1	lcl|NC_009614.1_rrna_8	lcl|NZ_CP092641.1_rrna_7	90.72	80.5326	243	1721
GCF_000012825.1	GCF_900095495.1	lcl|NC_009614.1_rrna_8	lcl|NZ_LT622246.1_rrna_7	90.99	78.3897	226	1721
GCF_000012825.1	GCF_900104585.1	lcl|NC_009614.1_rrna_8	lcl|NZ_FNVX01000001.1_rrna_69	90.51	77.4551	92	1721
GCF_000012825.1	GCF_900106605.1	lcl|NC_009614.1_rrna_8	lcl|NZ_FNOD01000057.1_rrna_60	90.38	81.594	220	1721
GCF_000012825.1	GCF_900106755.1	lcl|NC_009614.1_rrna_8	lcl|NZ_FNNN01000059.1_rrna_40	91.05	77.6595	207	1721
GCF_000012825.1	GCF_900107315.1	lcl|NC_009614.1_rrna_8	lcl|NZ_FNPN01000038.1_rrna_64	92.41	83.1854	215	1721
GCF_000012825.1	GCF_900107475.1	lcl|NC_009614.1_rrna_8	lcl|NZ_FNQD01000047.1_rrna_29	90.39	77.9279	214	1721
GCF_000012825.1	GCF_900108345.1	lcl|NC_009614.1_rrna_8	lcl|NZ_FNVV01000014.1_rrna_4	90.65	78.7351	154	1721
GCF_000012825.1	GCF_900109385.1	lcl|NC_009614.1_rrna_8	lcl|NZ_FOAL01000034.1_rrna_53	90.45	78.7925	216	1721
GCF_000012825.1	GCF_900114865.1	lcl|NC_009614.1_rrna_8	lcl|NZ_FOUM01000093.1_rrna_43	91.05	78.387200000000007	238	1721
GCF_000012825.1	GCF_900128455.1	lcl|NC_009614.1_rrna_8	lcl|NZ_LT635783.1_rrna_16	92.28	78.2231	218	1721
GCF_000012825.1	GCF_900128475.1	lcl|NC_009614.1_rrna_8	lcl|NZ_LT635824.1_rrna_5	90.39	78.6346	123	1721
GCF_000012825.1	GCF_900128495.1	lcl|NC_009614.1_rrna_8	lcl|NZ_LT635801.1_rrna_13	91.75	78.497	190	1721
GCF_000012825.1	GCF_900129065.1	lcl|NC_009614.1_rrna_8	lcl|NZ_FQVD01000063.1_rrna_1	91.62	78.3482	162	1721
GCF_000012825.1	GCF_900130125.1	lcl|NC_009614.1_rrna_8	lcl|NZ_FQXY01000005.1_rrna_24	91.44	78.0129	226	1721
GCF_000012825.1	GCF_900130135.1	lcl|NC_009614.1_rrna_8	lcl|NZ_LT670820.1_rrna_46	90.52	78.501	134	1721
GCF_000012825.1	GCF_900142015.1	lcl|NC_009614.1_rrna_8	lcl|NZ_FQZN01000072.1_rrna_58	91.75	79.5887	211	1721
GCF_000012825.1	GCF_900155865.1	lcl|NC_009614.1_rrna_8	lcl|NZ_LT707007.1_rrna_76	91.16	79.9826	184	1721
GCF_000012825.1	GCF_900241005.1	lcl|NC_009614.1_rrna_8	lcl|NZ_OEST01000016.1_rrna_57	92.34	77.4868	171	1721
GCF_000012825.1	GCF_900291465.1	lcl|NC_009614.1_rrna_8	lcl|NZ_LT985808.1_rrna_57	90.29	78.8826	104	1721
GCF_000012825.1	GCF_900445505.1	lcl|NC_009614.1_rrna_8	lcl|NZ_UAQF01000004.1_rrna_62	91.11	78.5907	225	1721
GCF_000012825.1	GCF_900445515.1	lcl|NC_009614.1_rrna_8	lcl|NZ_UFTH01000001.1_rrna_32	90.98	78.4327	191	1721
GCF_000012825.1	GCF_900445545.1	lcl|NC_009614.1_rrna_8	lcl|NZ_UFTE01000008.1_rrna_4	99.93	98.9369	1341	1721
GCF_000012825.1	GCF_900445565.1	lcl|NC_009614.1_rrna_8	lcl|NZ_UFSX01000002.1_rrna_7	91.43	80.0757	202	1721
GCF_000012825.1	GCF_900445585.1	lcl|NC_009614.1_rrna_8	lcl|NZ_UAQK01000006.1_rrna_23	91.11	78.9185	217	1721
GCF_000012825.1	GCF_900445595.1	lcl|NC_009614.1_rrna_8	lcl|NZ_UAQJ01000032.1_rrna_65	91.16	80.2346	240	1721
GCF_000012825.1	GCF_900624655.1	lcl|NC_009614.1_rrna_8	lcl|NZ_UYXB01000001.1_rrna_27	96.93	95.5453	1334	1721
GCF_000012825.1	GCF_900624705.1	lcl|NC_009614.1_rrna_8	lcl|NZ_UYXA01000052.1_rrna_76	91.56	78.726	192	1721
GCF_000012825.1	GCF_900624765.1	lcl|NC_009614.1_rrna_8	lcl|NZ_UYXE01000027.1_rrna_67	91.36	78.1737	191	1721
GCF_000012825.1	GCF_900624775.1	lcl|NC_009614.1_rrna_8	lcl|NZ_UYXH01000026.1_rrna_63	91.49	78.8715	184	1721
GCF_000012825.1	GCF_900624785.1	lcl|NC_009614.1_rrna_8	lcl|NZ_UYXF01000070.1_rrna_75	91.05	77.599	173	1721
GCF_000012825.1	GCF_900624795.1	lcl|NC_009614.1_rrna_8	lcl|NZ_UYXG01000056.1_rrna_81	90.72	79.3186	212	1721
GCF_000012825.1	GCF_900624855.1	lcl|NC_009614.1_rrna_8	lcl|NZ_UYXM01000103.1_rrna_69	90.84	77.5531	208	1721
GCF_000012825.1	GCF_900683665.1	lcl|NC_009614.1_rrna_8	lcl|NZ_CAACYH010000004.1_rrna_15	91.76	78.1183	157	1721
GCF_000012825.1	GCF_900896415.1	lcl|NC_009614.1_rrna_8	lcl|NZ_CAAHFJ010000004.1_rrna_58	92.47	78.4568	181	1721
GCF_000012825.1	GCF_902362535.1	lcl|NC_009614.1_rrna_8	lcl|NZ_CABIXA010000023.1_rrna_54	90.85	78.6346	191	1721
GCF_000012825.1	GCF_902362675.1	lcl|NC_009614.1_rrna_8	lcl|NZ_CABIXU010000020.1_rrna_28	91.31	78.7035	199	1721
GCF_000012825.1	GCF_902363195.1	lcl|NC_009614.1_rrna_8	lcl|NZ_CABIZK010000066.1_rrna_73	91.16	78.2023	162	1721
GCF_000012825.1	GCF_902364285.1	lcl|NC_009614.1_rrna_8	lcl|NZ_CABJDH010000010.1_rrna_30	91.11	78.7666	211	1721
GCF_000012825.1	GCF_902364365.1	lcl|NC_009614.1_rrna_8	lcl|NZ_CABJDN010000022.1_rrna_64	91.23	77.394	202	1721
GCF_000012825.1	GCF_902364555.1	lcl|NC_009614.1_rrna_8	lcl|NZ_CABJED010000001.1_rrna_5	90.18	78.0008	172	1721
GCF_000012825.1	GCF_902364655.1	lcl|NC_009614.1_rrna_8	lcl|NZ_CABJEQ010000008.1_rrna_27	91.31	78.0967	177	1721
GCF_000012825.1	GCF_902364915.1	lcl|NC_009614.1_rrna_8	lcl|NZ_CABJFV010000045.1_rrna_63	91.16	77.8377	180	1721
GCF_000012825.1	GCF_902365055.1	lcl|NC_009614.1_rrna_8	lcl|NZ_CABJGD010000006.1_rrna_34	90.4	78.1376	215	1721
GCF_000012825.1	GCF_902373755.1	lcl|NC_009614.1_rrna_8	lcl|NZ_CABKNL010000022.1_rrna_44	93	78.8276	228	1721
GCF_000012825.1	GCF_902373795.1	lcl|NC_009614.1_rrna_8	lcl|NZ_CABKNQ010000017.1_rrna_5	91.43	79.387	193	1721
GCF_000012825.1	GCF_902374035.1	lcl|NC_009614.1_rrna_8	lcl|NZ_CABKOQ010000011.1_rrna_5	92.54	78.0372	187	1721
GCF_000012825.1	GCF_902374095.1	lcl|NC_009614.1_rrna_8	lcl|NZ_CABKPA010000017.1_rrna_3	91.11	78.3423	217	1721
GCF_000012825.1	GCF_902374115.1	lcl|NC_009614.1_rrna_8	lcl|NZ_CABKOU010000003.1_rrna_55	90.98	78.4626	169	1721
GCF_000012825.1	GCF_902374325.1	lcl|NC_009614.1_rrna_8	lcl|NZ_CABKPO010000025.1_rrna_22	91.16	77.9495	181	1721
GCF_000012825.1	GCF_902374415.1	lcl|NC_009614.1_rrna_8	lcl|NZ_CABKQC010000019.1_rrna_78	90.59	78.0386	217	1721
GCF_000012825.1	GCF_902374815.1	lcl|NC_009614.1_rrna_8	lcl|NZ_CABKRN010000006.1_rrna_52	90.97	78.515	209	1721
GCF_000012825.1	GCF_902374995.1	lcl|NC_009614.1_rrna_8	lcl|NZ_CABKSE010000001.1_rrna_33	91.36	78.2672	194	1721
GCF_000012825.1	GCF_902375225.1	lcl|NC_009614.1_rrna_8	lcl|NZ_CABKTA010000002.1_rrna_30	90.12	77.5732	126	1721
GCF_000012825.1	GCF_902385355.1	lcl|NC_009614.1_rrna_8	lcl|NZ_CABMFG010000100.1_rrna_59	91.1	78.3142	220	1721
GCF_000012825.1	GCF_902385395.1	lcl|NC_009614.1_rrna_8	lcl|NZ_CABMFH010000068.1_rrna_71	91.18	77.6281	211	1721
GCF_000012825.1	GCF_902385525.1	lcl|NC_009614.1_rrna_8	lcl|NZ_CABMFW010000003.1_rrna_34	92.41	77.4072	168	1721
GCF_000012825.1	GCF_902387435.1	lcl|NC_009614.1_rrna_8	lcl|NZ_CABMMK010000002.1_rrna_23	90.9	78.1825	214	1721
GCF_000012825.1	GCF_902387545.1	lcl|NC_009614.1_rrna_8	lcl|NZ_LR699004.1_rrna_8	97	95.3482	1291	1721
GCF_000012825.1	GCF_902388185.1	lcl|NC_009614.1_rrna_8	lcl|NZ_CABMOQ010000014.1_rrna_57	90.98	79.203	242	1721
GCF_000012825.1	GCF_902399825.1	lcl|NC_009614.1_rrna_8	lcl|NZ_CABOGI010000023.1_rrna_50	90.64	79.9265	185	1721
GCF_000012825.1	GCF_902399885.1	lcl|NC_009614.1_rrna_8	lcl|NZ_CABOGR010000022.1_rrna_45	90.12	78.2337	225	1721
GCF_000012825.1	GCF_902825465.1	lcl|NC_009614.1_rrna_8	lcl|NZ_CADEBE010000001.1_rrna_21	91.56	80.2116	233	1721
GCF_000012825.1	GCF_903181435.1	lcl|NC_009614.1_rrna_8	lcl|NZ_CAEUHO010000001.1_rrna_5	91.57	78.6509	229	1721
GCF_000012825.1	GCF_903181445.1	lcl|NC_009614.1_rrna_8	lcl|NZ_CAEUHN010000001.1_rrna_30	91.31	79.2353	180	1721
GCF_000012825.1	GCF_910573775.1	lcl|NC_009614.1_rrna_8	lcl|NZ_CAJTAS010000029.1_rrna_33	99.93	98.6094	1276	1721
GCF_000012825.1	GCF_910574325.1	lcl|NC_009614.1_rrna_8	lcl|NZ_CAJTBC010000009.1_rrna_21	91.37	79.0976	216	1721
GCF_000012825.1	GCF_910574565.1	lcl|NC_009614.1_rrna_8	lcl|NZ_CAJTBR010000122.1_rrna_71	91.11	78.3464	225	1721
GCF_000012825.1	GCF_910574695.1	lcl|NC_009614.1_rrna_8	lcl|NZ_CAJTCC010000038.1_rrna_71	91.9	77.8427	223	1721
GCF_000012825.1	GCF_910575745.1	lcl|NC_009614.1_rrna_8	lcl|NZ_CAJTFA010000024.1_rrna_40	91.37	79.1571	219	1721
GCF_000144405.1	GCF_000142965.1	lcl|NC_014370.1_rrna_2	lcl|NZ_GL349585.1_rrna_59	91.26	81.453	120	1055
GCF_000144405.1	GCF_000157935.1	lcl|NC_014370.1_rrna_2	lcl|NZ_GG703854.1_rrna_42	92.7	78.6087	126	1055
GCF_000144405.1	GCF_000162915.1	lcl|NC_014370.1_rrna_2	lcl|NZ_GG703886.1_rrna_25	91.26	80.2686	105	1055
GCF_000144405.1	GCF_000162935.1	lcl|NC_014370.1_rrna_2	lcl|NZ_GG698713.1_rrna_39	97	81.2313	396	1055
GCF_000144405.1	GCF_000163035.1	lcl|NC_014370.1_rrna_2	lcl|NZ_GG740027.1_rrna_4	99.61	95.3624	882	1055
GCF_000144405.1	GCF_000177315.1	lcl|NC_014370.1_rrna_2	lcl|NZ_ADFO01000096.1_rrna_17	91.9	78.5319	165	1055
GCF_000144405.1	GCF_000179055.1	lcl|NC_014370.1_rrna_2	lcl|NZ_ADWO01000056.1_rrna_29	90.27	78.5642	99	1055
GCF_000144405.1	GCF_000179675.1	lcl|NC_014370.1_rrna_2	lcl|NZ_AEDO01000037.1_rrna_25	92.03	79.9994	139	1055
GCF_000144405.1	GCF_000191065.1	lcl|NC_014370.1_rrna_2	lcl|NZ_GL872289.1_rrna_53	92.89	79.9005	304	1055
GCF_000144405.1	GCF_000193395.1	lcl|NC_014370.1_rrna_2	lcl|NC_015311.1_rrna_11	93.47	79.9252	332	1055
GCF_000144405.1	GCF_000220255.1	lcl|NC_014370.1_rrna_2	lcl|NZ_GL982518.1_rrna_50	92.1	81.3908	148	1055
GCF_000144405.1	GCF_000224595.1	lcl|NC_014370.1_rrna_2	lcl|NZ_JH114169.1_rrna_60	98.3	86.9589	817	1055
GCF_000144405.1	GCF_000224615.1	lcl|NC_014370.1_rrna_2	lcl|NZ_JH114216.1_rrna_38	92.04	80.172	80	1055
GCF_000144405.1	GCF_000234055.1	lcl|NC_014370.1_rrna_2	lcl|NZ_JH376764.1_rrna_41	97.78	80.7876	395	1055
GCF_000144405.1	GCF_000243015.1	lcl|NC_014370.1_rrna_2	lcl|NZ_JH594501.1_rrna_18	90.89	80.935	110	1055
GCF_000144405.1	GCF_000261025.1	lcl|NC_014370.1_rrna_2	lcl|NC_017860.1_rrna_1	91.78	79.2158	137	1055
GCF_000144405.1	GCF_000262545.1	lcl|NC_014370.1_rrna_2	lcl|NZ_JH660658.1_rrna_2	91.9	79.3052	180	1055
GCF_000144405.1	GCF_000467875.1	lcl|NC_014370.1_rrna_2	lcl|NZ_KI259350.1_rrna_18	92.1	79.1078	130	1055
GCF_000144405.1	GCF_000467895.1	lcl|NC_014370.1_rrna_2	lcl|NZ_KI259591.1_rrna_15	98.95	88.0758	724	1055
GCF_000144405.1	GCF_000477535.1	lcl|NC_014370.1_rrna_2	lcl|NZ_AWGW01000013.1_rrna_20	92.24	81.0683	102	1055
GCF_000144405.1	GCF_000507825.1	lcl|NC_014370.1_rrna_2	lcl|NZ_KI669431.1_rrna_23	90.67	79.8126	126	1055
GCF_000144405.1	GCF_000517825.1	lcl|NC_014370.1_rrna_2	lcl|NZ_JACD01000046.1_rrna_18	99.87	96.8096	848	1055
GCF_000144405.1	GCF_000599605.1	lcl|NC_014370.1_rrna_2	lcl|NZ_AZHT01000085.1_rrna_29	92.69	85.5853	103	1055
GCF_000144405.1	GCF_000613325.1	lcl|NC_014370.1_rrna_2	lcl|NZ_BAIP01000051.1_rrna_2	96.93	80.5214	376	1055
GCF_000144405.1	GCF_000613345.1	lcl|NC_014370.1_rrna_2	lcl|NZ_BAIS01000132.1_rrna_1	92.1	79.101	133	1055
GCF_000144405.1	GCF_000613505.1	lcl|NC_014370.1_rrna_2	lcl|NZ_BAJC01000066.1_rrna_1	91.4	79.8182	106	1055
GCF_000144405.1	GCF_000613525.1	lcl|NC_014370.1_rrna_2	lcl|NZ_BAJD01000052.1_rrna_1	91.91	78.0069	97	1055
GCF_000144405.1	GCF_000613605.1	lcl|NC_014370.1_rrna_2	lcl|NZ_BAJH01000050.1_rrna_1	92.1	77.7703	75	1055
GCF_000144405.1	GCF_000613765.1	lcl|NC_014370.1_rrna_2	lcl|NZ_BAJP01000099.1_rrna_5	91.06	78.5127	92	1055
GCF_000144405.1	GCF_000613785.1	lcl|NC_014370.1_rrna_2	lcl|NZ_BAJQ01000092.1_rrna_4	92.3	81.2564	79	1055
GCF_000144405.1	GCF_000613925.1	lcl|NC_014370.1_rrna_2	lcl|NZ_BAJX01000046.1_rrna_1	97.91	81.5398	423	1055
GCF_000144405.1	GCF_000614025.1	lcl|NC_014370.1_rrna_2	lcl|NZ_BAKF01000105.1_rrna_1	92.55	80.24	136	1055
GCF_000144405.1	GCF_000614065.1	lcl|NC_014370.1_rrna_2	lcl|NZ_BAKG01000039.1_rrna_1	91.65	78.8256	109	1055
GCF_000144405.1	GCF_000614245.1	lcl|NC_014370.1_rrna_2	lcl|NZ_BAKO01000083.1_rrna_2	96.02	83.341	646	1055
GCF_000144405.1	GCF_000614285.1	lcl|NC_014370.1_rrna_2	lcl|NZ_BAKP01000095.1_rrna_2	98.17	88.1751	776	1055
GCF_000144405.1	GCF_000759045.1	lcl|NC_014370.1_rrna_2	lcl|NZ_JRNF01000130.1_rrna_45	91.97	78.6423	153	1055
GCF_000144405.1	GCF_000759075.1	lcl|NC_014370.1_rrna_2	lcl|NZ_JRNJ01000038.1_rrna_13	97.91	80.6025	389	1055
GCF_000144405.1	GCF_000759165.1	lcl|NC_014370.1_rrna_2	lcl|NZ_JRNM01000057.1_rrna_29	91.97	78.6716	159	1055
GCF_000144405.1	GCF_000759205.1	lcl|NC_014370.1_rrna_2	lcl|NZ_JRNO01000111.1_rrna_49	93.4	79.6808	322	1055
GCF_000144405.1	GCF_000759225.1	lcl|NC_014370.1_rrna_2	lcl|NZ_JRNR01000204.1_rrna_47	92.1	78.426	122	1055
GCF_000144405.1	GCF_000759245.1	lcl|NC_014370.1_rrna_2	lcl|NZ_JRNQ01000038.1_rrna_34	91.84	79.1256	154	1055
GCF_000144405.1	GCF_000759305.1	lcl|NC_014370.1_rrna_2	lcl|NZ_JRNS01000541.1_rrna_36	99.67	95.625	547	1055
GCF_000144405.1	GCF_000759315.1	lcl|NC_014370.1_rrna_2	lcl|NZ_JRNU01000031.1_rrna_31	91.06	79.4731	93	1055
GCF_000144405.1	GCF_000762865.1	lcl|NC_014370.1_rrna_2	lcl|NZ_JRPT01000097.1_rrna_54	91.71	79.8141	83	1055
GCF_000144405.1	GCF_000955645.1	lcl|NC_014370.1_rrna_2	lcl|NZ_ATMK01000056.1_rrna_58	91.65	78.9034	135	1055
GCF_000144405.1	GCF_001065995.1	lcl|NC_014370.1_rrna_2	lcl|NZ_JUWN01000344.1_rrna_10	91.9	78.2621	138	1055
GCF_000144405.1	GCF_001262015.1	lcl|NC_014370.1_rrna_2	lcl|NZ_CP012075.1_rrna_61	96.28	83.4828	668	1055
GCF_000144405.1	GCF_001546565.2	lcl|NC_014370.1_rrna_2	lcl|NZ_KQ971128.1_rrna_7	91.97	80.039	162	1055
GCF_000144405.1	GCF_001548195.1	lcl|NC_014370.1_rrna_2	lcl|NZ_AP014926.1_rrna_3	91.78	79.2102	138	1055
GCF_000144405.1	GCF_001553225.1	lcl|NC_014370.1_rrna_2	lcl|NZ_KQ960474.1_rrna_3	91.06	78.957	106	1055
GCF_000144405.1	GCF_001553265.1	lcl|NC_014370.1_rrna_2	lcl|NZ_KQ960595.1_rrna_8	91.71	79.5434	72	1055
GCF_000144405.1	GCF_001574405.1	lcl|NC_014370.1_rrna_2	lcl|NZ_KQ965659.1_rrna_33	91.9	78.8353	159	1055
GCF_000144405.1	GCF_001594285.1	lcl|NC_014370.1_rrna_2	lcl|NZ_LBGT01000046.1_rrna_40	91.85	79.7676	133	1055
GCF_000144405.1	GCF_001683355.1	lcl|NC_014370.1_rrna_2	lcl|NZ_CP016204.1_rrna_10	98.17	88.1324	812	1055
GCF_000144405.1	GCF_001814855.1	lcl|NC_014370.1_rrna_2	lcl|NZ_KV818200.1_rrna_29	91.33	80.3184	115	1055
GCF_000144405.1	GCF_001953935.1	lcl|NC_014370.1_rrna_2	lcl|NZ_CP019302.1_rrna_5	91.78	78.9575	136	1055
GCF_000144405.1	GCF_001953955.1	lcl|NC_014370.1_rrna_2	lcl|NZ_CP019300.1_rrna_15	91.91	79.934	145	1055
GCF_000144405.1	GCF_002204405.1	lcl|NC_014370.1_rrna_2	lcl|NZ_NHRV01000001.1_rrna_30	91.98	80.1806	143	1055
GCF_000144405.1	GCF_002208725.2	lcl|NC_014370.1_rrna_2	lcl|NZ_CP022040.2_rrna_2	100	99.9998	1051	1055
GCF_000144405.1	GCF_002355195.1	lcl|NC_014370.1_rrna_2	lcl|NZ_AP014598.1_rrna_53	91.78	79.5447	143	1055
GCF_000144405.1	GCF_002529225.1	lcl|NC_014370.1_rrna_2	lcl|NZ_NSLY01000077.1_rrna_57	91.59	79.296	143	1055
GCF_000144405.1	GCF_002529435.1	lcl|NC_014370.1_rrna_2	lcl|NZ_NSMA01000042.1_rrna_36	91.59	79.1828	124	1055
GCF_000144405.1	GCF_002753835.1	lcl|NC_014370.1_rrna_2	lcl|NZ_PEKN01000001.1_rrna_22	91.98	79.9875	156	1055
GCF_000144405.1	GCF_002753855.1	lcl|NC_014370.1_rrna_2	lcl|NZ_PEKM01000001.1_rrna_3	91.91	79.2325	145	1055
GCF_000144405.1	GCF_002762425.1	lcl|NC_014370.1_rrna_2	lcl|NZ_PESN01000002.1_rrna_63	91.78	79.7759	147	1055
GCF_000144405.1	GCF_002763535.1	lcl|NC_014370.1_rrna_2	lcl|NZ_CP024696.1_rrna_22	91.85	79.4755	134	1055
GCF_000144405.1	GCF_002763575.1	lcl|NC_014370.1_rrna_2	lcl|NZ_CP024697.1_rrna_25	91.78	80.78	144	1055
GCF_000144405.1	GCF_002763715.1	lcl|NC_014370.1_rrna_2	lcl|NZ_CP024727.1_rrna_15	91.85	79.4762	143	1055
GCF_000144405.1	GCF_002763745.1	lcl|NC_014370.1_rrna_2	lcl|NZ_CP024723.1_rrna_28	91.65	80.3605	138	1055
GCF_000144405.1	GCF_002763785.1	lcl|NC_014370.1_rrna_2	lcl|NZ_CP024726.1_rrna_62	91.72	79.8378	141	1055
GCF_000144405.1	GCF_002763845.1	lcl|NC_014370.1_rrna_2	lcl|NZ_CP024729.1_rrna_11	91.65	79.3723	141	1055
GCF_000144405.1	GCF_002763955.1	lcl|NC_014370.1_rrna_2	lcl|NZ_CP024732.1_rrna_15	91.91	79.6716	150	1055
GCF_000144405.1	GCF_002763975.1	lcl|NC_014370.1_rrna_2	lcl|NZ_CP024734.1_rrna_28	91.65	79.4325	138	1055
GCF_000144405.1	GCF_002794335.1	lcl|NC_014370.1_rrna_2	lcl|NZ_PGGD01000001.1_rrna_28	91.91	79.2682	135	1055
GCF_000144405.1	GCF_002797135.1	lcl|NC_014370.1_rrna_2	lcl|NZ_PENE01000001.1_rrna_5	91.85	79.8707	148	1055
GCF_000144405.1	GCF_002797155.1	lcl|NC_014370.1_rrna_2	lcl|NZ_PENF01000001.1_rrna_17	91.72	80.8369	151	1055
GCF_000144405.1	GCF_002797175.1	lcl|NC_014370.1_rrna_2	lcl|NZ_PENH01000001.1_rrna_25	91.91	80.0627	139	1055
GCF_000144405.1	GCF_002797185.1	lcl|NC_014370.1_rrna_2	lcl|NZ_PENG01000001.1_rrna_32	91.78	79.5756	143	1055
GCF_000144405.1	GCF_002849795.1	lcl|NC_014370.1_rrna_2	lcl|NZ_CP023863.1_rrna_2	98.43	86.7391	812	1055
GCF_000144405.1	GCF_003043925.1	lcl|NC_014370.1_rrna_2	lcl|NZ_PYXD01000001.1_rrna_19	91.39	79.8252	67	1055
GCF_000144405.1	GCF_003043935.1	lcl|NC_014370.1_rrna_2	lcl|NZ_PYXE01000001.1_rrna_29	98.37	86.8235	809	1055
GCF_000144405.1	GCF_003265025.1	lcl|NC_014370.1_rrna_2	lcl|NZ_CP030094.1_rrna_23	91.78	79.8259	143	1055
GCF_000144405.1	GCF_003269195.1	lcl|NC_014370.1_rrna_2	lcl|NZ_QLTQ01000057.1_rrna_52	92.1	80.6866	143	1055
GCF_000144405.1	GCF_003436715.1	lcl|NC_014370.1_rrna_2	lcl|NZ_QSQJ01000007.1_rrna_62	92.62	78.2435	118	1055
GCF_000144405.1	GCF_003437315.1	lcl|NC_014370.1_rrna_2	lcl|NZ_QSSA01000019.1_rrna_15	92.95	78.7746	119	1055
GCF_000144405.1	GCF_003438885.1	lcl|NC_014370.1_rrna_2	lcl|NZ_QSUC01000036.1_rrna_43	92.89	78.8623	116	1055
GCF_000144405.1	GCF_003457655.1	lcl|NC_014370.1_rrna_2	lcl|NZ_QRSU01000061.1_rrna_54	92.75	78.6865	115	1055
GCF_000144405.1	GCF_003459205.1	lcl|NC_014370.1_rrna_2	lcl|NZ_QRVA01000010.1_rrna_7	92.57	78.2854	126	1055
GCF_000144405.1	GCF_003461825.1	lcl|NC_014370.1_rrna_2	lcl|NZ_QTXV01000017.1_rrna_9	92.89	78.8812	122	1055
GCF_000144405.1	GCF_003465445.1	lcl|NC_014370.1_rrna_2	lcl|NZ_QSAQ01000005.1_rrna_60	92.75	78.6824	117	1055
GCF_000144405.1	GCF_003467935.1	lcl|NC_014370.1_rrna_2	lcl|NZ_QSFW01000003.1_rrna_39	92.89	78.5899	115	1055
GCF_000144405.1	GCF_003471085.1	lcl|NC_014370.1_rrna_2	lcl|NZ_QRIF01000050.1_rrna_50	93.09	78.2992	118	1055
GCF_000144405.1	GCF_003471195.1	lcl|NC_014370.1_rrna_2	lcl|NZ_QRIN01000067.1_rrna_58	93.07	78.2199	116	1055
GCF_000144405.1	GCF_003471795.1	lcl|NC_014370.1_rrna_2	lcl|NZ_QRKB01000010.1_rrna_8	92.62	78.5442	127	1055
GCF_000144405.1	GCF_003515045.1	lcl|NC_014370.1_rrna_2	lcl|NZ_CP032056.1_rrna_27	93.73	79.7149	323	1055
GCF_000144405.1	GCF_003609775.1	lcl|NC_014370.1_rrna_2	lcl|NZ_AP018049.1_rrna_49	99.54	90.8255	834	1055
GCF_000144405.1	GCF_003838285.1	lcl|NC_014370.1_rrna_2	lcl|NZ_QXEM01000004.1_rrna_32	90.74	80.0176	143	1055
GCF_000144405.1	GCF_003861325.1	lcl|NC_014370.1_rrna_2	lcl|NZ_QXEN01000004.1_rrna_31	90.61	79.9222	142	1055
GCF_000144405.1	GCF_009469585.1	lcl|NC_014370.1_rrna_2	lcl|NZ_SSXW01000056.1_rrna_64	92.83	82.0496	4	1055
GCF_000144405.1	GCF_009469595.1	lcl|NC_014370.1_rrna_2	lcl|NZ_SSXV01000083.1_rrna_62	92.82	94.8707	1	1055
GCF_000144405.1	GCF_009469605.1	lcl|NC_014370.1_rrna_2	lcl|NZ_SSXU01000079.1_rrna_75	92.69	84.6405	2	1055
GCF_000144405.1	GCF_009493705.1	lcl|NC_014370.1_rrna_2	lcl|NZ_VZDH01000048.1_rrna_20	92.75	78.6536	120	1055
GCF_000144405.1	GCF_009493745.1	lcl|NC_014370.1_rrna_2	lcl|NZ_VZDG01000060.1_rrna_15	92.75	78.6066	120	1055
GCF_000144405.1	GCF_009493795.1	lcl|NC_014370.1_rrna_2	lcl|NZ_VZDE01000035.1_rrna_21	92.75	78.6027	120	1055
GCF_000144405.1	GCF_009493805.1	lcl|NC_014370.1_rrna_2	lcl|NZ_VZDF01000046.1_rrna_20	92.82	78.5789	120	1055
GCF_000144405.1	GCF_009493815.1	lcl|NC_014370.1_rrna_2	lcl|NZ_VZDC01000050.1_rrna_21	92.62	78.5757	120	1055
GCF_000144405.1	GCF_009493825.1	lcl|NC_014370.1_rrna_2	lcl|NZ_VZDD01000010.1_rrna_26	92.75	78.6757	120	1055
GCF_000144405.1	GCF_009493835.1	lcl|NC_014370.1_rrna_2	lcl|NZ_VZDB01000012.1_rrna_18	92.89	78.6014	120	1055
GCF_000144405.1	GCF_009493895.1	lcl|NC_014370.1_rrna_2	lcl|NZ_VZCW01000298.1_rrna_34	92.82	77.876	103	1055
GCF_000144405.1	GCF_009493905.1	lcl|NC_014370.1_rrna_2	lcl|NZ_VZDA01000057.1_rrna_17	92.62	78.5113	124	1055
GCF_000144405.1	GCF_009493945.1	lcl|NC_014370.1_rrna_2	lcl|NZ_VZCY01000121.1_rrna_1	92.56	78.3123	126	1055
GCF_000144405.1	GCF_009493955.1	lcl|NC_014370.1_rrna_2	lcl|NZ_VZCZ01000092.1_rrna_14	92.56	78.5739	128	1055
GCF_000144405.1	GCF_009493995.1	lcl|NC_014370.1_rrna_2	lcl|NZ_VZCV01000089.1_rrna_11	92.82	78.4156	118	1055
GCF_000144405.1	GCF_009494015.1	lcl|NC_014370.1_rrna_2	lcl|NZ_VZCU01000066.1_rrna_3	92.95	78.5316	117	1055
GCF_000144405.1	GCF_009494135.1	lcl|NC_014370.1_rrna_2	lcl|NZ_VZCN01000063.1_rrna_55	92.62	78.4801	108	1055
GCF_000144405.1	GCF_009494175.1	lcl|NC_014370.1_rrna_2	lcl|NZ_VZCM01000127.1_rrna_18	92.75	78.4804	124	1055
GCF_000144405.1	GCF_009494195.1	lcl|NC_014370.1_rrna_2	lcl|NZ_VZCK01000038.1_rrna_42	92.89	78.473	123	1055
GCF_000144405.1	GCF_009494235.1	lcl|NC_014370.1_rrna_2	lcl|NZ_VZCJ01000092.1_rrna_28	92.75	78.5638	122	1055
GCF_000144405.1	GCF_009494335.1	lcl|NC_014370.1_rrna_2	lcl|NZ_VZCE01000038.1_rrna_5	92.82	78.5423	119	1055
GCF_000144405.1	GCF_009494345.1	lcl|NC_014370.1_rrna_2	lcl|NZ_VZCA01000044.1_rrna_38	92.56	78.7971	119	1055
GCF_000144405.1	GCF_009494365.1	lcl|NC_014370.1_rrna_2	lcl|NZ_VZCC01000038.1_rrna_48	92.56	78.235	115	1055
GCF_000144405.1	GCF_009494375.1	lcl|NC_014370.1_rrna_2	lcl|NZ_VZCD01000083.1_rrna_50	92.75	78.015	112	1055
GCF_000144405.1	GCF_009494435.1	lcl|NC_014370.1_rrna_2	lcl|NZ_VZBY01000052.1_rrna_52	92.95	78.3947	120	1055
GCF_000144405.1	GCF_009494445.1	lcl|NC_014370.1_rrna_2	lcl|NZ_VZBW01000064.1_rrna_10	92.75	78.4964	124	1055
GCF_000144405.1	GCF_009494455.1	lcl|NC_014370.1_rrna_2	lcl|NZ_VZBZ01000148.1_rrna_7	92.56	78.501	118	1055
GCF_000144405.1	GCF_009494485.1	lcl|NC_014370.1_rrna_2	lcl|NZ_VZBX01000068.1_rrna_30	92.75	78.7134	119	1055
GCF_000144405.1	GCF_009494595.1	lcl|NC_014370.1_rrna_2	lcl|NZ_VZBQ01000088.1_rrna_34	92.95	78.6352	123	1055
GCF_000144405.1	GCF_009494605.1	lcl|NC_014370.1_rrna_2	lcl|NZ_VZBR01000087.1_rrna_14	92.75	78.5869	120	1055
GCF_000144405.1	GCF_009494655.1	lcl|NC_014370.1_rrna_2	lcl|NZ_VZBP01000013.1_rrna_65	92.69	78.0033	118	1055
GCF_000144405.1	GCF_009494665.1	lcl|NC_014370.1_rrna_2	lcl|NZ_VZBN01000072.1_rrna_14	92.75	78.5446	123	1055
GCF_000144405.1	GCF_009494675.1	lcl|NC_014370.1_rrna_2	lcl|NZ_VZBO01000011.1_rrna_19	92.89	78.551	123	1055
GCF_000144405.1	GCF_009494795.1	lcl|NC_014370.1_rrna_2	lcl|NZ_VZBJ01000045.1_rrna_15	92.95	78.5413	123	1055
GCF_000144405.1	GCF_009494805.1	lcl|NC_014370.1_rrna_2	lcl|NZ_VZBG01000092.1_rrna_1	92.82	78.3898	121	1055
GCF_000144405.1	GCF_009494955.1	lcl|NC_014370.1_rrna_2	lcl|NZ_VZAZ01000007.1_rrna_61	92.89	78.4946	124	1055
GCF_000144405.1	GCF_009494985.1	lcl|NC_014370.1_rrna_2	lcl|NZ_VZAX01000041.1_rrna_18	92.82	78.568	120	1055
GCF_000144405.1	GCF_009495005.1	lcl|NC_014370.1_rrna_2	lcl|NZ_VZAW01000018.1_rrna_34	92.69	78.5319	120	1055
GCF_000144405.1	GCF_009495035.1	lcl|NC_014370.1_rrna_2	lcl|NZ_VZAV01000017.1_rrna_1	92.69	78.3354	123	1055
GCF_000144405.1	GCF_009495055.1	lcl|NC_014370.1_rrna_2	lcl|NZ_VZAU01000074.1_rrna_2	92.69	78.3297	127	1055
GCF_000144405.1	GCF_009495075.1	lcl|NC_014370.1_rrna_2	lcl|NZ_VZAS01000053.1_rrna_34	92.95	78.5352	127	1055
GCF_000144405.1	GCF_009495095.1	lcl|NC_014370.1_rrna_2	lcl|NZ_VZAR01000095.1_rrna_48	92.62	78.4753	116	1055
GCF_000144405.1	GCF_009495155.1	lcl|NC_014370.1_rrna_2	lcl|NZ_VZAP01000099.1_rrna_15	92.82	78.464	123	1055
GCF_000144405.1	GCF_009495205.1	lcl|NC_014370.1_rrna_2	lcl|NZ_VZAO01000212.1_rrna_40	92.82	78.5453	122	1055
GCF_000144405.1	GCF_009495235.1	lcl|NC_014370.1_rrna_2	lcl|NZ_VZAL01000046.1_rrna_3	92.89	78.4709	123	1055
GCF_000144405.1	GCF_009495255.1	lcl|NC_014370.1_rrna_2	lcl|NZ_VZAK01000031.1_rrna_57	92.82	78.4629	121	1055
GCF_000144405.1	GCF_009495285.1	lcl|NC_014370.1_rrna_2	lcl|NZ_VZAI01000032.1_rrna_26	92.75	78.7105	121	1055
GCF_000144405.1	GCF_009495315.1	lcl|NC_014370.1_rrna_2	lcl|NZ_VZAG01000092.1_rrna_27	92.75	78.5724	122	1055
GCF_000144405.1	GCF_009495335.1	lcl|NC_014370.1_rrna_2	lcl|NZ_VZAH01000090.1_rrna_59	92.75	77.9052	113	1055
GCF_000144405.1	GCF_009495355.1	lcl|NC_014370.1_rrna_2	lcl|NZ_VZAD01000010.1_rrna_48	92.76	78.181	97	1055
GCF_000144405.1	GCF_009495365.1	lcl|NC_014370.1_rrna_2	lcl|NZ_VZAF01000012.1_rrna_12	92.82	78.5831	120	1055
GCF_000144405.1	GCF_009495385.1	lcl|NC_014370.1_rrna_2	lcl|NZ_VZAE01000051.1_rrna_14	92.75	78.5915	121	1055
GCF_000144405.1	GCF_009695805.1	lcl|NC_014370.1_rrna_2	lcl|NZ_VUNF01000030.1_rrna_53	92.75	78.408	124	1055
GCF_000144405.1	GCF_013267595.1	lcl|NC_014370.1_rrna_2	lcl|NZ_CP054010.1_rrna_8	99.61	95.3711	893	1055
GCF_000144405.1	GCF_015074785.1	lcl|NC_014370.1_rrna_2	lcl|NZ_CP042464.1_rrna_63	93.08	78.6573	126	1055
GCF_000144405.1	GCF_016803265.1	lcl|NC_014370.1_rrna_2	lcl|NZ_WBJN01000103.1_rrna_10	92.89	78.2009	124	1055
GCF_000144405.1	GCF_016803435.1	lcl|NC_014370.1_rrna_2	lcl|NZ_WBJL01000072.1_rrna_3	92.95	78.1846	124	1055
GCF_000144405.1	GCF_017347605.1	lcl|NC_014370.1_rrna_2	lcl|NZ_AP024484.1_rrna_13	92.69	79.1801	92	1055
GCF_000144405.1	GCF_017426725.1	lcl|NC_014370.1_rrna_2	lcl|NZ_JAERMS010000080.1_rrna_50	91.39	78.5325	60	1055
GCF_000144405.1	GCF_018127765.1	lcl|NC_014370.1_rrna_2	lcl|NZ_CP072331.1_rrna_50	97.78	81.4107	397	1055
GCF_000144405.1	GCF_018127785.1	lcl|NC_014370.1_rrna_2	lcl|NZ_CP072389.1_rrna_1	98.17	88.1696	806	1055
GCF_000144405.1	GCF_018127885.1	lcl|NC_014370.1_rrna_2	lcl|NZ_CP072343.1_rrna_49	100	96.326	909	1055
GCF_000144405.1	GCF_018127905.1	lcl|NC_014370.1_rrna_2	lcl|NZ_CP072345.1_rrna_14	100	96.3201	909	1055
GCF_000144405.1	GCF_018127925.1	lcl|NC_014370.1_rrna_2	lcl|NZ_CP072348.1_rrna_1	99.67	94.7292	889	1055
GCF_000144405.1	GCF_018127945.1	lcl|NC_014370.1_rrna_2	lcl|NZ_CP072351.1_rrna_56	99.8	94.8907	872	1055
GCF_000144405.1	GCF_018127965.1	lcl|NC_014370.1_rrna_2	lcl|NZ_CP072349.1_rrna_1	99.41	94.8376	881	1055
GCF_000144405.1	GCF_018127985.1	lcl|NC_014370.1_rrna_2	lcl|NZ_CP072357.1_rrna_1	93.74	79.4569	314	1055
GCF_000144405.1	GCF_018128005.1	lcl|NC_014370.1_rrna_2	lcl|NZ_CP072354.1_rrna_1	99.61	94.7577	876	1055
GCF_000144405.1	GCF_018128045.1	lcl|NC_014370.1_rrna_2	lcl|NZ_CP072361.1_rrna_1	98.69	87.7772	787	1055
GCF_000144405.1	GCF_018128065.1	lcl|NC_014370.1_rrna_2	lcl|NZ_CP072360.1_rrna_3	98.95	88.013	776	1055
GCF_000144405.1	GCF_018128085.1	lcl|NC_014370.1_rrna_2	lcl|NZ_CP072363.1_rrna_23	98.37	86.444	813	1055
GCF_000144405.1	GCF_018128105.1	lcl|NC_014370.1_rrna_2	lcl|NZ_CP072365.1_rrna_9	98.5	86.7003	829	1055
GCF_000144405.1	GCF_018128125.1	lcl|NC_014370.1_rrna_2	lcl|NZ_CP072367.1_rrna_1	97.78	80.8716	407	1055
GCF_000144405.1	GCF_018128145.1	lcl|NC_014370.1_rrna_2	lcl|NZ_CP072369.1_rrna_58	96.28	83.4238	673	1055
GCF_000144405.1	GCF_018128165.1	lcl|NC_014370.1_rrna_2	lcl|NZ_CP072371.1_rrna_40	93.47	79.8204	341	1055
GCF_000144405.1	GCF_018128185.1	lcl|NC_014370.1_rrna_2	lcl|NZ_CP072373.1_rrna_1	93.4	79.9131	344	1055
GCF_000144405.1	GCF_018128205.1	lcl|NC_014370.1_rrna_2	lcl|NZ_CP072374.1_rrna_9	93.47	80.0475	345	1055
GCF_000144405.1	GCF_018141825.1	lcl|NC_014370.1_rrna_2	lcl|NZ_CP073339.1_rrna_48	94.06	80.3	340	1055
GCF_000144405.1	GCF_019052335.1	lcl|NC_014370.1_rrna_2	lcl|NZ_JAHQUS010000138.1_rrna_13	92.82	78.1816	122	1055
GCF_000144405.1	GCF_019127135.1	lcl|NC_014370.1_rrna_2	lcl|NZ_JAHOEA010000142.1_rrna_13	92.95	78.3204	119	1055
GCF_000144405.1	GCF_019127485.1	lcl|NC_014370.1_rrna_2	lcl|NZ_JAHOER010000154.1_rrna_10	92.69	78.7267	107	1055
GCF_000144405.1	GCF_019249725.1	lcl|NC_014370.1_rrna_2	lcl|NZ_JAHRGG010000006.1_rrna_61	92.96	78.7147	116	1055
GCF_000144405.1	GCF_019249755.1	lcl|NC_014370.1_rrna_2	lcl|NZ_JAHRGF010000081.1_rrna_71	92.69	77.9648	124	1055
GCF_000144405.1	GCF_019249795.1	lcl|NC_014370.1_rrna_2	lcl|NZ_JAHRGD010000074.1_rrna_68	92.75	78.453	117	1055
GCF_000144405.1	GCF_019375485.1	lcl|NC_014370.1_rrna_2	lcl|NZ_JAHXCB010000050.1_rrna_59	99.16	96.3438	885	1055
GCF_000144405.1	GCF_019375525.1	lcl|NC_014370.1_rrna_2	lcl|NZ_JAHXCC010000041.1_rrna_52	100	96.7497	897	1055
GCF_000144405.1	GCF_019375575.1	lcl|NC_014370.1_rrna_2	lcl|NZ_JAHXCE010000042.1_rrna_38	99.61	95.6204	889	1055
GCF_000144405.1	GCF_019375585.1	lcl|NC_014370.1_rrna_2	lcl|NZ_JAHXCF010000038.1_rrna_38	97.84	80.5917	421	1055
GCF_000144405.1	GCF_019375605.1	lcl|NC_014370.1_rrna_2	lcl|NZ_JAHXCD010000041.1_rrna_49	100	96.7194	904	1055
GCF_000144405.1	GCF_019375655.1	lcl|NC_014370.1_rrna_2	lcl|NZ_JAHXCH010000039.1_rrna_61	97.58	80.6624	419	1055
GCF_000144405.1	GCF_019375675.1	lcl|NC_014370.1_rrna_2	lcl|NZ_JAHXCL010000008.1_rrna_60	93.4	80.1124	350	1055
GCF_000144405.1	GCF_019375695.1	lcl|NC_014370.1_rrna_2	lcl|NZ_JAHXCI010000030.1_rrna_47	97.71	80.6457	405	1055
GCF_000144405.1	GCF_019375715.1	lcl|NC_014370.1_rrna_2	lcl|NZ_JAHXCK010000084.1_rrna_60	99.67	95.0656	877	1055
GCF_000144405.1	GCF_019375725.1	lcl|NC_014370.1_rrna_2	lcl|NZ_JAHXCJ010000067.1_rrna_59	93.6	80.1037	354	1055
GCF_000144405.1	GCF_019375745.1	lcl|NC_014370.1_rrna_2	lcl|NZ_JAHXCM010000074.1_rrna_63	99.61	95.0255	869	1055
GCF_000144405.1	GCF_019375775.1	lcl|NC_014370.1_rrna_2	lcl|NZ_JAHXCN010000084.1_rrna_60	99.67	95.17	859	1055
GCF_000144405.1	GCF_019375795.1	lcl|NC_014370.1_rrna_2	lcl|NZ_JAHXCR010000047.1_rrna_42	92.76	83.1742	128	1055
GCF_000144405.1	GCF_019375815.1	lcl|NC_014370.1_rrna_2	lcl|NZ_JAHXCP010000059.1_rrna_58	99.87	96.7141	900	1055
GCF_000144405.1	GCF_019375835.1	lcl|NC_014370.1_rrna_2	lcl|NZ_JAHXCO010000054.1_rrna_35	97.78	81.1022	419	1055
GCF_000144405.1	GCF_019375855.1	lcl|NC_014370.1_rrna_2	lcl|NZ_JAHXCS010000102.1_rrna_1	98.56	86.5288	804	1055
GCF_000144405.1	GCF_019375895.1	lcl|NC_014370.1_rrna_2	lcl|NZ_JAHXCV010000069.1_rrna_48	97.39	80.7971	415	1055
GCF_000144405.1	GCF_019375935.1	lcl|NC_014370.1_rrna_2	lcl|NZ_JAHXCW010000061.1_rrna_55	99.67	96.769	911	1055
GCF_000144405.1	GCF_019375975.1	lcl|NC_014370.1_rrna_2	lcl|NZ_JAHXCX010000051.1_rrna_41	97.78	80.6645	412	1055
GCF_000144405.1	GCF_019391735.1	lcl|NC_014370.1_rrna_2	lcl|NZ_JAHXQW010000054.1_rrna_34	99.8	96.5129	869	1055
GCF_000144405.1	GCF_019391775.1	lcl|NC_014370.1_rrna_2	lcl|NZ_JAHXQZ010000032.1_rrna_51	99.74	96.503	904	1055
GCF_000144405.1	GCF_019391785.1	lcl|NC_014370.1_rrna_2	lcl|NZ_JAHXQY010000053.1_rrna_48	92.83	81.7502	124	1055
GCF_000144405.1	GCF_019391815.1	lcl|NC_014370.1_rrna_2	lcl|NZ_JAHXRA010000037.1_rrna_36	100	96.7391	901	1055
GCF_000144405.1	GCF_019391875.1	lcl|NC_014370.1_rrna_2	lcl|NZ_JAHXRD010000037.1_rrna_30	92.76	82.1056	106	1055
GCF_000144405.1	GCF_019391915.1	lcl|NC_014370.1_rrna_2	lcl|NZ_JAHXRF010000038.1_rrna_30	92.76	81.7436	105	1055
GCF_000144405.1	GCF_019391945.1	lcl|NC_014370.1_rrna_2	lcl|NZ_JAHXRG010000021.1_rrna_46	99.87	95.5684	843	1055
GCF_000144405.1	GCF_019973295.1	lcl|NC_014370.1_rrna_2	lcl|NZ_BPTR01000001.1_rrna_97	90.27	78.7003	103	1055
GCF_000144405.1	GCF_020735445.1	lcl|NC_014370.1_rrna_2	lcl|NZ_CP085932.1_rrna_41	93.16	78.799	126	1055
GCF_000144405.1	GCF_020735785.1	lcl|NC_014370.1_rrna_2	lcl|NZ_CP085942.1_rrna_45	100	99.9994	1053	1055
GCF_000144405.1	GCF_020735905.1	lcl|NC_014370.1_rrna_2	lcl|NZ_CP085940.1_rrna_40	99.8	96.2763	892	1055
GCF_000144405.1	GCF_021531415.1	lcl|NC_014370.1_rrna_2	lcl|NZ_JADYTV010000087.1_rrna_57	92.89	78.2127	122	1055
GCF_000144405.1	GCF_022024195.1	lcl|NC_014370.1_rrna_2	lcl|NZ_CP091795.1_rrna_91	90.4	78.6752	99	1055
GCF_000144405.1	GCF_022024215.1	lcl|NC_014370.1_rrna_2	lcl|NZ_CP091798.1_rrna_62	90.4	78.4114	97	1055
GCF_000144405.1	GCF_022024235.1	lcl|NC_014370.1_rrna_2	lcl|NZ_CP091799.1_rrna_12	90.27	78.6868	100	1055
GCF_000144405.1	GCF_022024255.1	lcl|NC_014370.1_rrna_2	lcl|NZ_CP091802.1_rrna_107	90.4	78.8571	98	1055
GCF_000144405.1	GCF_900107655.1	lcl|NC_014370.1_rrna_2	lcl|NZ_FNQQ01000021.1_rrna_1	90.27	77.7374	96	1055
GCF_000144405.1	GCF_900129535.1	lcl|NC_014370.1_rrna_2	lcl|NZ_FQWA01000070.1_rrna_1	98.17	88.1744	783	1055
GCF_000144405.1	GCF_900155655.1	lcl|NC_014370.1_rrna_2	lcl|NZ_LT706987.1_rrna_33	90.79	80.8722	165	1055
GCF_000144405.1	GCF_900454835.1	lcl|NC_014370.1_rrna_2	lcl|NZ_UGTM01000001.1_rrna_30	93.53	80.2119	338	1055
GCF_000144405.1	GCF_900454935.1	lcl|NC_014370.1_rrna_2	lcl|NZ_UGTP01000001.1_rrna_16	92.36	81.3099	153	1055
GCF_000144405.1	GCF_900454955.1	lcl|NC_014370.1_rrna_2	lcl|NZ_UGTL01000001.1_rrna_20	92.16	79.9009	143	1055
GCF_000144405.1	GCF_900455005.1	lcl|NC_014370.1_rrna_2	lcl|NZ_UGTO01000001.1_rrna_50	91.91	79.877	142	1055
GCF_000144405.1	GCF_900607215.1	lcl|NC_014370.1_rrna_2	lcl|NZ_LR027822.1_rrna_46	91.45	81.5965	129	1055
GCF_000144405.1	GCF_900637655.1	lcl|NC_014370.1_rrna_2	lcl|NZ_LR134384.1_rrna_11	91.46	80.5678	113	1055
GCF_000144405.1	GCF_901875335.1	lcl|NC_014370.1_rrna_2	lcl|NZ_CABFMA010000028.1_rrna_22	99.67	96.0568	862	1055
GCF_000144405.1	GCF_902399905.1	lcl|NC_014370.1_rrna_2	lcl|NZ_CABOGV010000007.1_rrna_11	92.62	78.2517	116	1055
GCF_000148585.2	GCF_000006785.2	lcl|NZ_CP028414.1_rrna_2	lcl|NC_002737.2_rrna_45	94.45	79.9967	91	622
GCF_000148585.2	GCF_000007045.1	lcl|NZ_CP028414.1_rrna_2	lcl|NC_003098.1_rrna_38	99.35	91.8998	499	622
GCF_000148585.2	GCF_000007265.1	lcl|NZ_CP028414.1_rrna_2	lcl|NC_004116.1_rrna_55	95.03	80.3519	90	622
GCF_000148585.2	GCF_000007285.1	lcl|NZ_CP028414.1_rrna_2	lcl|NC_003485.1_rrna_52	94.45	80.835	82	622
GCF_000148585.2	GCF_000007425.1	lcl|NZ_CP028414.1_rrna_2	lcl|NC_004070.1_rrna_35	94.51	80.1404	86	622
GCF_000148585.2	GCF_000007465.2	lcl|NZ_CP028414.1_rrna_2	lcl|NC_004350.2_rrna_24	93	79.0414	76	622
GCF_000148585.2	GCF_000009385.1	lcl|NZ_CP028414.1_rrna_2	lcl|NC_009332.1_rrna_82	94.25	80.4341	86	622
GCF_000148585.2	GCF_000009545.1	lcl|NZ_CP028414.1_rrna_2	lcl|NC_012004.1_rrna_1	94.64	80.6776	66	622
GCF_000148585.2	GCF_000010705.1	lcl|NZ_CP028414.1_rrna_2	lcl|NC_012891.1_rrna_47	95.16	79.4527	96	622
GCF_000148585.2	GCF_000011665.1	lcl|NZ_CP028414.1_rrna_2	lcl|NC_006086.1_rrna_52	94.45	80.5077	82	622
GCF_000148585.2	GCF_000011825.1	lcl|NZ_CP028414.1_rrna_2	lcl|NC_006448.1_rrna_58	95.42	80.3706	134	622
GCF_000148585.2	GCF_000011845.1	lcl|NZ_CP028414.1_rrna_2	lcl|NC_006449.1_rrna_1	95.35	80.4176	135	622
GCF_000148585.2	GCF_000012705.1	lcl|NZ_CP028414.1_rrna_2	lcl|NC_007432.1_rrna_35	94.96	80.8549	84	622
GCF_000148585.2	GCF_000013545.1	lcl|NZ_CP028414.1_rrna_2	lcl|NC_008024.1_rrna_1	94.51	80.4812	83	622
GCF_000148585.2	GCF_000014205.1	lcl|NZ_CP028414.1_rrna_2	lcl|NC_009009.1_rrna_62	97.81	80.4863	174	622
GCF_000148585.2	GCF_000014485.1	lcl|NZ_CP028414.1_rrna_2	lcl|NC_008532.1_rrna_22	95.42	80.2072	135	622
GCF_000148585.2	GCF_000017005.1	lcl|NZ_CP028414.1_rrna_2	lcl|NC_009785.1_rrna_4	96.53	81.6661	204	622
GCF_000148585.2	GCF_000018125.1	lcl|NZ_CP028414.1_rrna_2	lcl|NC_011375.1_rrna_1	94.45	79.8242	85	622
GCF_000148585.2	GCF_000019825.1	lcl|NZ_CP028414.1_rrna_2	lcl|NC_011072.1_rrna_2	99.42	91.887	488	622
GCF_000148585.2	GCF_000020765.1	lcl|NZ_CP028414.1_rrna_2	lcl|NC_011134.1_rrna_1	93.67	80.597	58	622
GCF_000148585.2	GCF_000026585.1	lcl|NZ_CP028414.1_rrna_2	lcl|NC_012471.1_rrna_22	93.05	79.6969	60	622
GCF_000148585.2	GCF_000026605.1	lcl|NZ_CP028414.1_rrna_2	lcl|NC_012470.1_rrna_1	93.11	80.0765	60	622
GCF_000148585.2	GCF_000026725.1	lcl|NZ_CP028414.1_rrna_2	lcl|NC_012924.1_rrna_21	94.96	79.2795	134	622
GCF_000148585.2	GCF_000027165.1	lcl|NZ_CP028414.1_rrna_2	lcl|NC_013853.1_rrna_9	99.74	93.4324	521	622
GCF_000148585.2	GCF_000027185.1	lcl|NZ_CP028414.1_rrna_2	lcl|NC_013798.1_rrna_53	95.09	79.7403	106	622
GCF_000148585.2	GCF_000091645.1	lcl|NZ_CP028414.1_rrna_2	lcl|NC_013928.1_rrna_29	93	79.0701	79	622
GCF_000148585.2	GCF_000091905.1	lcl|NZ_CP028414.1_rrna_2	lcl|NC_012925.1_rrna_45	94.96	79.1916	133	622
GCF_000148585.2	GCF_000146405.1	lcl|NZ_CP028414.1_rrna_2	lcl|NZ_GL397129.1_rrna_32	95.22	79.0776	103	622
GCF_000148585.2	GCF_000146585.1	lcl|NZ_CP028414.1_rrna_2	lcl|NZ_GL397180.1_rrna_26	99.1	86.7522	443	622
GCF_000148585.2	GCF_000146755.1	lcl|NZ_CP028414.1_rrna_2	lcl|NZ_GL397255.1_rrna_39	98.39	86.9308	461	622
GCF_000148585.2	GCF_000146975.1	lcl|NZ_CP028414.1_rrna_2	lcl|NC_014494.1_rrna_50	99.48	91.9217	490	622
GCF_000148585.2	GCF_000148545.1	lcl|NZ_CP028414.1_rrna_2	lcl|NZ_AEDV01000014.1_rrna_28	99.55	93.2594	473	622
GCF_000148585.2	GCF_000161955.2	lcl|NZ_CP028414.1_rrna_2	lcl|NZ_KI391975.1_rrna_27	96.6	80.9821	189	622
GCF_000148585.2	GCF_000162495.1	lcl|NZ_CP028414.1_rrna_2	lcl|NZ_GG730101.1_rrna_4	99.22	86.9739	462	622
GCF_000148585.2	GCF_000164095.1	lcl|NZ_CP028414.1_rrna_2	lcl|NZ_GG749269.1_rrna_19	99.16	86.932	457	622
GCF_000148585.2	GCF_000164675.2	lcl|NZ_CP028414.1_rrna_2	lcl|NC_015678.1_rrna_1	97.29	80.7821	218	622
GCF_000148585.2	GCF_000167435.2	lcl|NZ_CP028414.1_rrna_2	lcl|NZ_CP077685.1_rrna_14	94.45	79.9895	86	622
GCF_000148585.2	GCF_000171655.1	lcl|NZ_CP028414.1_rrna_2	lcl|NZ_ABGE01000008.1_rrna_48	99.29	91.8047	495	622
GCF_000148585.2	GCF_000171695.1	lcl|NZ_CP028414.1_rrna_2	lcl|NZ_ABGG01000005.1_rrna_83	99.29	91.7201	506	622
GCF_000148585.2	GCF_000173595.1	lcl|NZ_CP028414.1_rrna_2	lcl|NZ_ABZC01000005.1_rrna_48	99.42	91.8956	453	622
GCF_000148585.2	GCF_000174715.1	lcl|NZ_CP028414.1_rrna_2	lcl|NZ_ACLO01000035.1_rrna_32	95.74	79.9134	142	622
GCF_000148585.2	GCF_000177775.1	lcl|NZ_CP028414.1_rrna_2	lcl|NZ_ADHN01000066.1_rrna_13	99.42	91.8001	472	622
GCF_000148585.2	GCF_000180035.1	lcl|NZ_CP028414.1_rrna_2	lcl|NZ_AEKM01000005.1_rrna_56	96.97	80.9797	214	622
GCF_000148585.2	GCF_000180055.1	lcl|NZ_CP028414.1_rrna_2	lcl|NZ_AEKN01000015.1_rrna_18	93.39	78.5026	80	622
GCF_000148585.2	GCF_000180075.1	lcl|NZ_CP028414.1_rrna_2	lcl|NZ_AEKO01000008.1_rrna_19	95.61	81.0402	153	622
GCF_000148585.2	GCF_000180475.1	lcl|NZ_CP028414.1_rrna_2	lcl|NZ_CACE01000039.1_rrna_4	99.35	91.9347	489	622
GCF_000148585.2	GCF_000182875.1	lcl|NZ_CP028414.1_rrna_2	lcl|NC_017563.1_rrna_39	95.42	79.6758	137	622
GCF_000148585.2	GCF_000184365.1	lcl|NZ_CP028414.1_rrna_2	lcl|NZ_AECT01000011.1_rrna_31	93.71	78.6015	131	622
GCF_000148585.2	GCF_000185265.1	lcl|NZ_CP028414.1_rrna_2	lcl|NZ_GL622184.1_rrna_27	99.74	86.8878	464	622
GCF_000148585.2	GCF_000186405.1	lcl|NZ_CP028414.1_rrna_2	lcl|NC_017618.1_rrna_40	94.84	79.2002	134	622
GCF_000148585.2	GCF_000186465.1	lcl|NZ_CP028414.1_rrna_2	lcl|NZ_GL636092.1_rrna_43	98.19	81.3126	221	622
GCF_000148585.2	GCF_000186545.1	lcl|NZ_CP028414.1_rrna_2	lcl|NZ_GL636616.1_rrna_20	93.77	78.789	142	622
GCF_000148585.2	GCF_000187445.1	lcl|NZ_CP028414.1_rrna_2	lcl|NZ_GL698454.1_rrna_52	95.22	79.6976	132	622
GCF_000148585.2	GCF_000187465.1	lcl|NZ_CP028414.1_rrna_2	lcl|NZ_GL732443.1_rrna_37	98.84	83.3256	367	622
GCF_000148585.2	GCF_000187505.1	lcl|NZ_CP028414.1_rrna_2	lcl|NZ_GL732452.1_rrna_33	96.77	80.5619	230	622
GCF_000148585.2	GCF_000187585.1	lcl|NZ_CP028414.1_rrna_2	lcl|NZ_GL732464.1_rrna_27	97.74	82.7342	360	622
GCF_000148585.2	GCF_000187645.1	lcl|NZ_CP028414.1_rrna_2	lcl|NZ_GL732470.1_rrna_46	99.74	86.9466	464	622
GCF_000148585.2	GCF_000187855.1	lcl|NZ_CP028414.1_rrna_2	lcl|NZ_GL732519.1_rrna_45	97.41	81.0555	218	622
GCF_000148585.2	GCF_000187935.1	lcl|NZ_CP028414.1_rrna_2	lcl|NZ_AEUT02000001.1_rrna_17	94.77	79.5843	78	622
GCF_000148585.2	GCF_000187975.2	lcl|NZ_CP028414.1_rrna_2	lcl|NZ_AEUV02000002.1_rrna_8	92.23	79.4114	75	622
GCF_000148585.2	GCF_000188015.2	lcl|NZ_CP028414.1_rrna_2	lcl|NZ_AEUX02000007.1_rrna_2	94.71	79.8423	79	622
GCF_000148585.2	GCF_000188035.1	lcl|NZ_CP028414.1_rrna_2	lcl|NZ_AEUY02000005.1_rrna_19	94.45	81.0728	62	622
GCF_000148585.2	GCF_000188055.2	lcl|NZ_CP028414.1_rrna_2	lcl|NZ_AEUZ02000001.1_rrna_10	94.64	79.8563	78	622
GCF_000148585.2	GCF_000188275.1	lcl|NZ_CP028414.1_rrna_2	lcl|NZ_GL831108.1_rrna_45	97.61	79.7304	171	622
GCF_000148585.2	GCF_000191085.1	lcl|NZ_CP028414.1_rrna_2	lcl|NZ_GL872308.1_rrna_46	97.74	79.7591	174	622
GCF_000148585.2	GCF_000191105.1	lcl|NZ_CP028414.1_rrna_2	lcl|NZ_GL872313.1_rrna_33	97.74	79.7995	160	622
GCF_000148585.2	GCF_000191125.1	lcl|NZ_CP028414.1_rrna_2	lcl|NZ_GL872320.1_rrna_31	97.74	79.5093	167	622
GCF_000148585.2	GCF_000192185.1	lcl|NZ_CP028414.1_rrna_2	lcl|NZ_GL872377.1_rrna_34	97.74	79.912	168	622
GCF_000148585.2	GCF_000192205.1	lcl|NZ_CP028414.1_rrna_2	lcl|NZ_GL872409.1_rrna_34	97.68	79.6171	176	622
GCF_000148585.2	GCF_000192245.1	lcl|NZ_CP028414.1_rrna_2	lcl|NZ_GL872443.1_rrna_31	97.55	80.0163	157	622
GCF_000148585.2	GCF_000192275.1	lcl|NZ_CP028414.1_rrna_2	lcl|NZ_GL872449.1_rrna_47	97.68	79.9676	161	622
GCF_000148585.2	GCF_000194945.1	lcl|NZ_CP028414.1_rrna_2	lcl|NZ_GL878510.1_rrna_27	97.74	80.3039	167	622
GCF_000148585.2	GCF_000194965.1	lcl|NZ_CP028414.1_rrna_2	lcl|NZ_GL878515.1_rrna_44	97.74	79.9454	155	622
GCF_000148585.2	GCF_000195025.1	lcl|NZ_CP028414.1_rrna_2	lcl|NZ_GL878553.1_rrna_35	97.16	79.5492	163	622
[truncated: 52,307 more rows]
